# Supplementary material for: AK-DL: A Shallow Neural Network Model for Diagnosing Actinic Keratosis with Better Performance than Deep Neural Networks
Source: Diagnostics (Basel). 2020 Apr 13;10(4):217. doi: 10.3390/diagnostics10040217 (PMC7235884; doi:10.3390/diagnostics10040217)
Supplement: Supplementary file 1 [file diagnostics-10-00217-s001.zip]

Archive with 1 entries (1 files):
- diagnostics-746902-supplementary.xlsx
