# Supplementary material for: AK-DL: A Shallow Neural Network Model for Diagnosing Actinic Keratosis with Better Performance than Deep Neural Networks
Source: Diagnostics (Basel). 2020 Apr 13;10(4):217. doi: 10.3390/diagnostics10040217 (PMC7235884; doi:10.3390/diagnostics10040217)
Supplement: Supplementary file 1 [file diagnostics-10-00217-s001.zip › diagnostics-746902-supplementary.xlsx]

## Sheet: Sheet1
age	dx	dx_type	image_id	lesion_id	localization	sex
80	bkl	histo	ISIC_0027419	HAM_0000118	scalp	male
80	bkl	histo	ISIC_0025030	HAM_0000118	scalp	male
80	bkl	histo	ISIC_0026769	HAM_0002730	scalp	male
80	bkl	histo	ISIC_0025661	HAM_0002730	scalp	male
75	bkl	histo	ISIC_0031633	HAM_0001466	ear	male
75	bkl	histo	ISIC_0027850	HAM_0001466	ear	male
60	bkl	histo	ISIC_0029176	HAM_0002761	face	male
60	bkl	histo	ISIC_0029068	HAM_0002761	face	male
70	bkl	histo	ISIC_0025837	HAM_0005132	back	female
70	bkl	histo	ISIC_0025209	HAM_0005132	back	female
55	bkl	histo	ISIC_0025276	HAM_0001396	trunk	female
85	bkl	histo	ISIC_0029396	HAM_0004234	chest	female
85	bkl	histo	ISIC_0025984	HAM_0004234	chest	female
70	bkl	histo	ISIC_0025767	HAM_0001949	trunk	male
70	bkl	histo	ISIC_0032417	HAM_0001949	trunk	male
65	bkl	histo	ISIC_0031326	HAM_0007207	back	male
75	bkl	histo	ISIC_0025915	HAM_0001601	upper extremity	male
75	bkl	histo	ISIC_0031029	HAM_0001601	upper extremity	male
70	bkl	histo	ISIC_0029836	HAM_0007571	chest	male
70	bkl	histo	ISIC_0032129	HAM_0007571	chest	male
70	bkl	histo	ISIC_0032343	HAM_0006071	face	female
60	bkl	histo	ISIC_0025033	HAM_0003301	back	male
60	bkl	histo	ISIC_0027310	HAM_0003301	back	male
75	bkl	histo	ISIC_0032128	HAM_0004884	upper extremity	male
75	bkl	histo	ISIC_0025937	HAM_0004884	upper extremity	male
40	bkl	histo	ISIC_0027828	HAM_0002521	upper extremity	male
40	bkl	histo	ISIC_0029291	HAM_0002521	upper extremity	male
40	bkl	histo	ISIC_0030698	HAM_0006574	back	male
40	bkl	histo	ISIC_0025567	HAM_0006574	back	male
70	bkl	histo	ISIC_0031753	HAM_0001480	abdomen	male
70	bkl	histo	ISIC_0026835	HAM_0001480	abdomen	male
60	bkl	histo	ISIC_0031159	HAM_0005772	face	female
60	bkl	histo	ISIC_0031017	HAM_0005772	face	female
80	bkl	histo	ISIC_0024981	HAM_0005612	scalp	male
80	bkl	histo	ISIC_0027815	HAM_0005388	chest	male
85	bkl	histo	ISIC_0024324	HAM_0000351	back	male
85	bkl	histo	ISIC_0029559	HAM_0000351	back	male
85	bkl	histo	ISIC_0030661	HAM_0003847	upper extremity	male
85	bkl	histo	ISIC_0027053	HAM_0003847	upper extremity	male
85	bkl	histo	ISIC_0028560	HAM_0003847	upper extremity	male
85	bkl	histo	ISIC_0031650	HAM_0003847	upper extremity	male
60	bkl	histo	ISIC_0029161	HAM_0000164	chest	male
60	bkl	histo	ISIC_0026273	HAM_0000164	chest	male
50	bkl	histo	ISIC_0025076	HAM_0007409	upper extremity	male
50	bkl	histo	ISIC_0029687	HAM_0007409	upper extremity	male
50	bkl	histo	ISIC_0025642	HAM_0007409	upper extremity	male
75	bkl	histo	ISIC_0025819	HAM_0002299	face	female
75	bkl	histo	ISIC_0032013	HAM_0002299	face	female
40	bkl	histo	ISIC_0031691	HAM_0007010	trunk	male
40	bkl	histo	ISIC_0025419	HAM_0007010	trunk	male
80	bkl	histo	ISIC_0030105	HAM_0003670	unknown	female
75	bkl	histo	ISIC_0025016	HAM_0007125	back	male
75	bkl	histo	ISIC_0029147	HAM_0007125	back	male
45	bkl	histo	ISIC_0029301	HAM_0001221	upper extremity	male
45	bkl	histo	ISIC_0026637	HAM_0001221	upper extremity	male
70	bkl	histo	ISIC_0030377	HAM_0001983	back	male
75	bkl	histo	ISIC_0027960	HAM_0003569	unknown	male
75	bkl	histo	ISIC_0026955	HAM_0003569	unknown	male
60	bkl	histo	ISIC_0028052	HAM_0000700	face	male
50	bkl	histo	ISIC_0025286	HAM_0000728	lower extremity	male
75	bkl	histo	ISIC_0031468	HAM_0003021	face	female
75	bkl	histo	ISIC_0030926	HAM_0003021	face	female
75	bkl	histo	ISIC_0029288	HAM_0000959	face	female
75	bkl	histo	ISIC_0031008	HAM_0000959	face	female
40	bkl	histo	ISIC_0031495	HAM_0004569	upper extremity	male
40	bkl	histo	ISIC_0026104	HAM_0004569	upper extremity	male
60	bkl	histo	ISIC_0025099	HAM_0004641	abdomen	male
60	bkl	histo	ISIC_0031485	HAM_0004641	abdomen	male
70	bkl	histo	ISIC_0029413	HAM_0005801	abdomen	female
70	bkl	histo	ISIC_0029576	HAM_0005801	abdomen	female
70	bkl	histo	ISIC_0031967	HAM_0004341	scalp	female
70	bkl	histo	ISIC_0031584	HAM_0004341	scalp	female
75	bkl	histo	ISIC_0025140	HAM_0000907	ear	male
75	bkl	histo	ISIC_0025554	HAM_0000907	ear	male
60	bkl	histo	ISIC_0029289	HAM_0001469	trunk	female
60	bkl	histo	ISIC_0029912	HAM_0001469	trunk	female
60	bkl	histo	ISIC_0033539	HAM_0001728	back	male
75	bkl	histo	ISIC_0032283	HAM_0003021	face	female
75	bkl	histo	ISIC_0030005	HAM_0003021	face	female
75	bkl	histo	ISIC_0030189	HAM_0000959	face	female
75	bkl	histo	ISIC_0026532	HAM_0000959	face	female
40	bkl	histo	ISIC_0024832	HAM_0001773	face	female
40	bkl	histo	ISIC_0026958	HAM_0001773	face	female
40	bkl	histo	ISIC_0030768	HAM_0002127	face	male
40	bkl	histo	ISIC_0029837	HAM_0002127	face	male
35	bkl	histo	ISIC_0031624	HAM_0002092	lower extremity	female
35	bkl	histo	ISIC_0025510	HAM_0002092	lower extremity	female
80	bkl	histo	ISIC_0030607	HAM_0005075	upper extremity	male
80	bkl	histo	ISIC_0029060	HAM_0005075	upper extremity	male
60	bkl	histo	ISIC_0029308	HAM_0002921	face	female
60	bkl	histo	ISIC_0024635	HAM_0003410	face	female
60	bkl	histo	ISIC_0029425	HAM_0003410	face	female
65	bkl	histo	ISIC_0028774	HAM_0004852	face	male
65	bkl	histo	ISIC_0030565	HAM_0004852	face	male
60	bkl	histo	ISIC_0027023	HAM_0000746	face	male
70	bkl	histo	ISIC_0029022	HAM_0001473	face	male
40	bkl	histo	ISIC_0025388	HAM_0003007	abdomen	female
40	bkl	histo	ISIC_0028080	HAM_0003007	abdomen	female
70	bkl	histo	ISIC_0026153	HAM_0002957	back	male
70	bkl	histo	ISIC_0025876	HAM_0002957	back	male
85	bkl	histo	ISIC_0025063	HAM_0002985	face	male
75	bkl	histo	ISIC_0032463	HAM_0003326	lower extremity	male
75	bkl	histo	ISIC_0025548	HAM_0003326	lower extremity	male
55	bkl	histo	ISIC_0032306	HAM_0001853	face	male
65	bkl	histo	ISIC_0032304	HAM_0006558	genital	female
65	bkl	histo	ISIC_0031639	HAM_0006558	genital	female
50	bkl	histo	ISIC_0027957	HAM_0001665	lower extremity	male
50	bkl	histo	ISIC_0031212	HAM_0001665	lower extremity	male
55	bkl	histo	ISIC_0032382	HAM_0001417	face	male
55	bkl	histo	ISIC_0027533	HAM_0001417	face	male
65	bkl	histo	ISIC_0029674	HAM_0000114	face	male
65	bkl	histo	ISIC_0028607	HAM_0000114	face	male
85	bkl	histo	ISIC_0024623	HAM_0003458	chest	female
85	bkl	histo	ISIC_0029613	HAM_0003458	chest	female
50	bkl	histo	ISIC_0029418	HAM_0004673	back	male
50	bkl	histo	ISIC_0027455	HAM_0004673	back	male
0	bkl	histo	ISIC_0025906	HAM_0007179	back	female
0	bkl	histo	ISIC_0027151	HAM_0007179	back	female
75	bkl	histo	ISIC_0028646	HAM_0005077	upper extremity	male
60	bkl	histo	ISIC_0026794	HAM_0000566	face	female
55	bkl	histo	ISIC_0034318	HAM_0000344	trunk	male
55	bkl	histo	ISIC_0032972	HAM_0000344	trunk	male
55	bkl	histo	ISIC_0032534	HAM_0004332	trunk	male
55	bkl	histo	ISIC_0033785	HAM_0004332	trunk	male
55	bkl	histo	ISIC_0033184	HAM_0004332	trunk	male
75	bkl	histo	ISIC_0032929	HAM_0003321	face	female
75	bkl	histo	ISIC_0032963	HAM_0003321	face	female
85	bkl	histo	ISIC_0032949	HAM_0006085	face	female
85	bkl	histo	ISIC_0033322	HAM_0006085	face	female
85	bkl	histo	ISIC_0033127	HAM_0006085	face	female
50	bkl	histo	ISIC_0033041	HAM_0002040	lower extremity	female
50	bkl	histo	ISIC_0033900	HAM_0002040	lower extremity	female
50	bkl	histo	ISIC_0033361	HAM_0002040	lower extremity	female
55	bkl	histo	ISIC_0032732	HAM_0005299	lower extremity	female
55	bkl	histo	ISIC_0032778	HAM_0005299	lower extremity	female
55	bkl	histo	ISIC_0033466	HAM_0005299	lower extremity	female
60	bkl	histo	ISIC_0030276	HAM_0004075	face	male
55	bkl	histo	ISIC_0033583	HAM_0000112	face	female
55	bkl	histo	ISIC_0033465	HAM_0000112	face	female
65	bkl	histo	ISIC_0029683	HAM_0002774	unknown	male
85	bkl	histo	ISIC_0033482	HAM_0006663	lower extremity	female
85	bkl	histo	ISIC_0033201	HAM_0006663	lower extremity	female
75	bkl	histo	ISIC_0032514	HAM_0003001	face	male
75	bkl	histo	ISIC_0033691	HAM_0006654	back	male
75	bkl	histo	ISIC_0033910	HAM_0006654	back	male
75	bkl	histo	ISIC_0032556	HAM_0006654	back	male
50	bkl	histo	ISIC_0033646	HAM_0003743	upper extremity	male
50	bkl	histo	ISIC_0033592	HAM_0003743	upper extremity	male
50	bkl	histo	ISIC_0033899	HAM_0003743	upper extremity	male
60	bkl	histo	ISIC_0032842	HAM_0007101	lower extremity	male
60	bkl	histo	ISIC_0032618	HAM_0007101	lower extremity	male
60	bkl	histo	ISIC_0032513	HAM_0007101	lower extremity	male
45	bkl	histo	ISIC_0033716	HAM_0006938	face	male
45	bkl	histo	ISIC_0034011	HAM_0006938	face	male
45	bkl	histo	ISIC_0033613	HAM_0006938	face	male
80	bkl	histo	ISIC_0032877	HAM_0003770	face	male
80	bkl	histo	ISIC_0034175	HAM_0003770	face	male
80	bkl	histo	ISIC_0033523	HAM_0003770	face	male
80	bkl	histo	ISIC_0029929	HAM_0003768	upper extremity	male
70	bkl	histo	ISIC_0032978	HAM_0000779	chest	male
45	bkl	histo	ISIC_0033973	HAM_0005386	back	male
45	bkl	histo	ISIC_0033761	HAM_0005386	back	male
45	bkl	histo	ISIC_0033505	HAM_0005386	back	male
50	bkl	histo	ISIC_0033280	HAM_0001385	neck	female
50	bkl	histo	ISIC_0033212	HAM_0001385	neck	female
50	bkl	histo	ISIC_0033770	HAM_0001385	neck	female
40	bkl	histo	ISIC_0032829	HAM_0003845	trunk	female
40	bkl	histo	ISIC_0033601	HAM_0003845	trunk	female
80	bkl	histo	ISIC_0033284	HAM_0003978	trunk	male
80	bkl	histo	ISIC_0033908	HAM_0003978	trunk	male
60	bkl	histo	ISIC_0033400	HAM_0005258	lower extremity	female
60	bkl	histo	ISIC_0033677	HAM_0005258	lower extremity	female
60	bkl	histo	ISIC_0033262	HAM_0005258	lower extremity	female
60	bkl	histo	ISIC_0033437	HAM_0000802	lower extremity	female
60	bkl	histo	ISIC_0032688	HAM_0006801	lower extremity	female
60	bkl	histo	ISIC_0033195	HAM_0000802	lower extremity	female
60	bkl	histo	ISIC_0032553	HAM_0000802	lower extremity	female
60	bkl	histo	ISIC_0033252	HAM_0006801	lower extremity	female
60	bkl	histo	ISIC_0032570	HAM_0006801	lower extremity	female
75	bkl	histo	ISIC_0033736	HAM_0007625	lower extremity	male
75	bkl	histo	ISIC_0033378	HAM_0007625	lower extremity	male
60	bkl	histo	ISIC_0033379	HAM_0002008	face	female
60	bkl	histo	ISIC_0033438	HAM_0002008	face	female
60	bkl	histo	ISIC_0032983	HAM_0002008	face	female
60	bkl	histo	ISIC_0034024	HAM_0002008	face	female
85	bkl	histo	ISIC_0033778	HAM_0004975	chest	male
85	bkl	histo	ISIC_0032863	HAM_0004975	chest	male
85	bkl	histo	ISIC_0034168	HAM_0004975	chest	male
85	bkl	histo	ISIC_0033582	HAM_0004442	trunk	male
85	bkl	histo	ISIC_0033576	HAM_0004442	trunk	male
65	bkl	histo	ISIC_0033410	HAM_0007384	face	female
65	bkl	histo	ISIC_0032725	HAM_0007384	face	female
85	bkl	histo	ISIC_0033952	HAM_0000516	back	male
85	bkl	histo	ISIC_0033264	HAM_0004255	back	male
60	bkl	histo	ISIC_0033606	HAM_0002327	neck	female
60	bkl	histo	ISIC_0034103	HAM_0002327	neck	female
60	bkl	histo	ISIC_0032883	HAM_0002327	neck	female
80	bkl	histo	ISIC_0032665	HAM_0002928	trunk	male
80	bkl	histo	ISIC_0033130	HAM_0002928	trunk	male
65	bkl	histo	ISIC_0033321	HAM_0001354	lower extremity	male
80	bkl	histo	ISIC_0034189	HAM_0000805	face	male
80	bkl	histo	ISIC_0033306	HAM_0000805	face	male
45	bkl	histo	ISIC_0032757	HAM_0000527	face	female
45	bkl	histo	ISIC_0032508	HAM_0000527	face	female
45	bkl	histo	ISIC_0034201	HAM_0000527	face	female
55	bkl	histo	ISIC_0032776	HAM_0001954	trunk	male
55	bkl	histo	ISIC_0033828	HAM_0001954	trunk	male
85	bkl	histo	ISIC_0033235	HAM_0001858	scalp	male
85	bkl	histo	ISIC_0026085	HAM_0001858	scalp	male
45	bkl	histo	ISIC_0034070	HAM_0000087	upper extremity	male
45	bkl	histo	ISIC_0033709	HAM_0000087	upper extremity	male
40	bkl	histo	ISIC_0032826	HAM_0000581	chest	female
40	bkl	histo	ISIC_0034115	HAM_0000581	chest	female
40	bkl	histo	ISIC_0033776	HAM_0002894	abdomen	female
40	bkl	histo	ISIC_0033056	HAM_0002894	abdomen	female
35	bkl	histo	ISIC_0025180	HAM_0003265	chest	female
35	bkl	histo	ISIC_0026107	HAM_0003265	chest	female
80	bkl	histo	ISIC_0033853	HAM_0004458	back	male
80	bkl	histo	ISIC_0033453	HAM_0004458	back	male
80	bkl	histo	ISIC_0034126	HAM_0004458	back	male
70	bkl	histo	ISIC_0033744	HAM_0003050	face	male
70	bkl	histo	ISIC_0033659	HAM_0003050	face	male
60	bkl	histo	ISIC_0032567	HAM_0003927	lower extremity	female
60	bkl	histo	ISIC_0033088	HAM_0003927	lower extremity	female
60	bkl	histo	ISIC_0032756	HAM_0003927	lower extremity	female
75	bkl	histo	ISIC_0032654	HAM_0000790	face	male
75	bkl	histo	ISIC_0032576	HAM_0000790	face	male
75	bkl	histo	ISIC_0033587	HAM_0004091	back	male
75	bkl	histo	ISIC_0032675	HAM_0004091	back	male
75	bkl	histo	ISIC_0032997	HAM_0003162	back	male
75	bkl	histo	ISIC_0033529	HAM_0003162	back	male
75	bkl	histo	ISIC_0033581	HAM_0001855	back	male
75	bkl	histo	ISIC_0033913	HAM_0001855	back	male
80	bkl	histo	ISIC_0034235	HAM_0005131	scalp	male
80	bkl	histo	ISIC_0034007	HAM_0005131	scalp	male
65	bkl	histo	ISIC_0034303	HAM_0002372	neck	male
65	bkl	histo	ISIC_0034031	HAM_0002372	neck	male
65	bkl	histo	ISIC_0033124	HAM_0002372	neck	male
85	bkl	histo	ISIC_0033449	HAM_0003659	upper extremity	male
85	bkl	histo	ISIC_0033676	HAM_0003659	upper extremity	male
50	bkl	histo	ISIC_0032898	HAM_0007341	lower extremity	female
50	bkl	histo	ISIC_0033488	HAM_0007341	lower extremity	female
50	bkl	histo	ISIC_0033758	HAM_0007341	lower extremity	female
65	bkl	histo	ISIC_0028792	HAM_0001608	face	male
70	bkl	histo	ISIC_0033397	HAM_0001384	back	male
70	bkl	histo	ISIC_0033414	HAM_0001384	back	male
70	bkl	histo	ISIC_0034113	HAM_0001384	back	male
75	bkl	histo	ISIC_0033507	HAM_0006281	lower extremity	male
75	bkl	histo	ISIC_0033791	HAM_0006281	lower extremity	male
75	bkl	histo	ISIC_0034259	HAM_0004555	lower extremity	male
75	bkl	histo	ISIC_0033446	HAM_0004555	lower extremity	male
75	bkl	histo	ISIC_0033200	HAM_0004555	lower extremity	male
65	bkl	histo	ISIC_0029472	HAM_0004029	upper extremity	male
65	bkl	histo	ISIC_0029682	HAM_0004029	upper extremity	male
75	bkl	histo	ISIC_0033642	HAM_0006018	trunk	male
75	bkl	histo	ISIC_0033486	HAM_0006018	trunk	male
60	bkl	histo	ISIC_0034003	HAM_0007402	lower extremity	female
60	bkl	histo	ISIC_0033079	HAM_0007402	lower extremity	female
60	bkl	histo	ISIC_0033629	HAM_0001309	lower extremity	female
60	bkl	histo	ISIC_0034037	HAM_0001309	lower extremity	female
60	bkl	histo	ISIC_0032876	HAM_0001309	lower extremity	female
80	bkl	histo	ISIC_0033635	HAM_0001837	trunk	male
80	bkl	histo	ISIC_0033868	HAM_0001837	trunk	male
80	bkl	histo	ISIC_0034125	HAM_0004406	back	male
80	bkl	histo	ISIC_0033060	HAM_0004406	back	male
70	bkl	histo	ISIC_0029014	HAM_0004373	face	female
85	bkl	histo	ISIC_0032099	HAM_0002455	back	male
40	bkl	histo	ISIC_0032215	HAM_0002050	scalp	male
65	bkl	histo	ISIC_0030124	HAM_0004807	back	male
45	bkl	histo	ISIC_0025157	HAM_0004491	face	male
85	bkl	histo	ISIC_0029600	HAM_0001927	abdomen	female
65	bkl	histo	ISIC_0031376	HAM_0005862	face	female
55	bkl	histo	ISIC_0027513	HAM_0004748	upper extremity	male
70	bkl	histo	ISIC_0031876	HAM_0002810	chest	female
50	bkl	histo	ISIC_0031620	HAM_0007431	face	male
70	bkl	histo	ISIC_0030542	HAM_0002810	chest	female
75	bkl	histo	ISIC_0029548	HAM_0000113	hand	female
75	bkl	histo	ISIC_0027989	HAM_0000113	hand	female
55	bkl	histo	ISIC_0025136	HAM_0000308	abdomen	female
70	bkl	histo	ISIC_0027652	HAM_0004958	neck	male
50	bkl	histo	ISIC_0027218	HAM_0001738	lower extremity	female
50	bkl	histo	ISIC_0030705	HAM_0004141	back	female
50	bkl	histo	ISIC_0030272	HAM_0006697	trunk	female
50	bkl	histo	ISIC_0028020	HAM_0003090	lower extremity	female
80	bkl	histo	ISIC_0031345	HAM_0002691	hand	female
50	bkl	histo	ISIC_0032063	HAM_0006630	trunk	male
70	bkl	histo	ISIC_0032325	HAM_0002184	scalp	male
60	bkl	histo	ISIC_0025867	HAM_0007220	lower extremity	male
55	bkl	histo	ISIC_0028701	HAM_0006128	lower extremity	female
80	bkl	histo	ISIC_0027713	HAM_0001562	face	male
70	bkl	histo	ISIC_0026060	HAM_0005891	face	female
60	bkl	histo	ISIC_0026298	HAM_0002529	face	female
65	bkl	histo	ISIC_0027139	HAM_0005440	back	male
70	bkl	histo	ISIC_0026623	HAM_0003800	upper extremity	male
50	bkl	histo	ISIC_0031989	HAM_0007100	face	male
55	bkl	histo	ISIC_0029394	HAM_0004566	lower extremity	female
65	bkl	histo	ISIC_0026893	HAM_0003791	lower extremity	male
80	bkl	histo	ISIC_0025777	HAM_0002827	lower extremity	male
50	bkl	histo	ISIC_0027739	HAM_0006325	lower extremity	male
75	bkl	histo	ISIC_0026844	HAM_0004114	back	male
65	bkl	histo	ISIC_0024672	HAM_0005790	back	male
60	bkl	histo	ISIC_0026827	HAM_0005465	back	female
80	bkl	histo	ISIC_0027680	HAM_0004677	back	male
85	bkl	histo	ISIC_0025885	HAM_0000582	lower extremity	male
45	bkl	histo	ISIC_0025656	HAM_0005915	face	male
55	bkl	histo	ISIC_0029010	HAM_0003293	back	male
40	bkl	histo	ISIC_0024581	HAM_0001995	lower extremity	male
75	bkl	histo	ISIC_0029003	HAM_0004947	abdomen	male
75	bkl	histo	ISIC_0024711	HAM_0004947	abdomen	male
60	bkl	histo	ISIC_0032280	HAM_0002839	lower extremity	female
60	bkl	histo	ISIC_0025982	HAM_0002839	lower extremity	female
65	bkl	histo	ISIC_0028120	HAM_0001055	lower extremity	male
80	bkl	histo	ISIC_0032335	HAM_0005498	back	male
50	bkl	histo	ISIC_0025326	HAM_0003000	upper extremity	female
70	bkl	histo	ISIC_0027374	HAM_0004690	back	female
80	bkl	histo	ISIC_0027781	HAM_0005693	back	male
60	bkl	histo	ISIC_0024890	HAM_0007439	upper extremity	female
65	bkl	histo	ISIC_0025507	HAM_0006190	lower extremity	female
60	bkl	histo	ISIC_0028336	HAM_0007260	chest	male
75	bkl	histo	ISIC_0025838	HAM_0001362	chest	male
70	bkl	histo	ISIC_0027780	HAM_0007332	lower extremity	male
40	bkl	histo	ISIC_0024592	HAM_0000236	abdomen	female
80	bkl	histo	ISIC_0030118	HAM_0003613	back	female
65	bkl	histo	ISIC_0028970	HAM_0001435	hand	female
60	bkl	histo	ISIC_0027042	HAM_0002078	lower extremity	female
85	bkl	histo	ISIC_0030721	HAM_0006769	back	male
60	bkl	histo	ISIC_0031556	HAM_0006122	scalp	male
65	bkl	histo	ISIC_0027068	HAM_0007296	upper extremity	female
60	bkl	histo	ISIC_0032168	HAM_0006143	upper extremity	female
50	bkl	histo	ISIC_0031130	HAM_0006350	chest	female
50	bkl	histo	ISIC_0028308	HAM_0003752	chest	female
80	bkl	histo	ISIC_0024708	HAM_0003868	back	male
50	bkl	histo	ISIC_0028354	HAM_0000122	face	male
40	bkl	histo	ISIC_0024505	HAM_0000364	face	female
85	bkl	histo	ISIC_0025743	HAM_0004382	face	male
70	bkl	histo	ISIC_0027796	HAM_0000745	lower extremity	female
70	bkl	histo	ISIC_0024626	HAM_0007621	back	male
70	bkl	histo	ISIC_0031321	HAM_0007621	back	male
35	bkl	histo	ISIC_0025337	HAM_0002988	face	male
70	bkl	histo	ISIC_0027037	HAM_0003140	lower extremity	female
70	bkl	histo	ISIC_0032486	HAM_0002121	lower extremity	female
40	bkl	histo	ISIC_0029340	HAM_0005157	chest	male
85	bkl	histo	ISIC_0027649	HAM_0006987	upper extremity	female
50	bkl	histo	ISIC_0026607	HAM_0007529	chest	male
70	bkl	histo	ISIC_0030731	HAM_0005865	chest	male
55	bkl	histo	ISIC_0028233	HAM_0002392	face	male
45	bkl	histo	ISIC_0031542	HAM_0003014	upper extremity	male
65	bkl	histo	ISIC_0029062	HAM_0003076	face	female
50	bkl	histo	ISIC_0024971	HAM_0005325	neck	male
65	bkl	histo	ISIC_0025485	HAM_0005260	scalp	male
80	bkl	histo	ISIC_0025874	HAM_0003689	upper extremity	male
65	bkl	histo	ISIC_0026728	HAM_0000884	upper extremity	male
85	bkl	histo	ISIC_0031812	HAM_0002335	upper extremity	male
85	bkl	histo	ISIC_0030465	HAM_0002335	upper extremity	male
60	bkl	histo	ISIC_0025842	HAM_0004274	neck	female
75	bkl	histo	ISIC_0025032	HAM_0004500	back	female
85	bkl	histo	ISIC_0030706	HAM_0003089	back	male
75	bkl	histo	ISIC_0029522	HAM_0002199	lower extremity	male
65	bkl	histo	ISIC_0031424	HAM_0004928	neck	male
65	bkl	histo	ISIC_0029770	HAM_0004928	neck	male
65	bkl	histo	ISIC_0026301	HAM_0004917	lower extremity	male
65	bkl	histo	ISIC_0030227	HAM_0004917	lower extremity	male
65	bkl	histo	ISIC_0028856	HAM_0004501	back	male
85	bkl	histo	ISIC_0027026	HAM_0002585	neck	female
60	bkl	histo	ISIC_0030095	HAM_0000050	upper extremity	male
60	bkl	histo	ISIC_0031394	HAM_0000050	upper extremity	male
70	bkl	histo	ISIC_0031060	HAM_0005674	back	female
45	bkl	histo	ISIC_0027584	HAM_0001546	chest	male
80	bkl	histo	ISIC_0026634	HAM_0003768	upper extremity	male
65	bkl	histo	ISIC_0028496	HAM_0003830	upper extremity	male
75	bkl	histo	ISIC_0027454	HAM_0000245	back	female
65	bkl	histo	ISIC_0031593	HAM_0002169	upper extremity	male
75	bkl	histo	ISIC_0026775	HAM_0001389	lower extremity	male
35	bkl	histo	ISIC_0024412	HAM_0003835	back	male
75	bkl	histo	ISIC_0032348	HAM_0006294	chest	female
35	bkl	histo	ISIC_0024883	HAM_0006541	lower extremity	female
75	bkl	histo	ISIC_0027394	HAM_0006472	back	male
70	bkl	histo	ISIC_0024773	HAM_0000844	lower extremity	male
60	bkl	histo	ISIC_0027295	HAM_0003913	hand	male
65	bkl	histo	ISIC_0032200	HAM_0002169	upper extremity	male
60	bkl	histo	ISIC_0025583	HAM_0004131	face	female
60	bkl	histo	ISIC_0024358	HAM_0000933	back	female
85	bkl	histo	ISIC_0030744	HAM_0000847	lower extremity	female
60	bkl	histo	ISIC_0027771	HAM_0000933	back	female
70	bkl	histo	ISIC_0027344	HAM_0003069	lower extremity	male
45	bkl	histo	ISIC_0028846	HAM_0004491	face	male
45	bkl	histo	ISIC_0026159	HAM_0004491	face	male
70	bkl	histo	ISIC_0027367	HAM_0005022	lower extremity	female
40	bkl	histo	ISIC_0028952	HAM_0006065	lower extremity	female
45	bkl	histo	ISIC_0024748	HAM_0003420	abdomen	male
70	bkl	histo	ISIC_0032156	HAM_0007521	lower extremity	female
70	bkl	histo	ISIC_0030783	HAM_0006513	lower extremity	female
65	bkl	histo	ISIC_0028200	HAM_0005074	upper extremity	male
65	bkl	histo	ISIC_0029100	HAM_0001788	chest	male
55	bkl	histo	ISIC_0027287	HAM_0002933	chest	female
55	bkl	histo	ISIC_0024494	HAM_0002933	chest	female
75	bkl	histo	ISIC_0026923	HAM_0000198	lower extremity	male
55	bkl	histo	ISIC_0024445	HAM_0000243	lower extremity	male
85	bkl	histo	ISIC_0029358	HAM_0004945	back	male
85	bkl	histo	ISIC_0031766	HAM_0004945	back	male
85	bkl	histo	ISIC_0030258	HAM_0004945	back	male
50	bkl	histo	ISIC_0030203	HAM_0001896	back	male
75	bkl	histo	ISIC_0025297	HAM_0007513	face	female
75	bkl	histo	ISIC_0024676	HAM_0007513	face	female
65	bkl	histo	ISIC_0027606	HAM_0002306	upper extremity	male
70	bkl	histo	ISIC_0025703	HAM_0000110	back	male
50	bkl	histo	ISIC_0032051	HAM_0001947	chest	male
80	bkl	histo	ISIC_0026443	HAM_0002902	lower extremity	female
80	bkl	histo	ISIC_0032481	HAM_0002769	back	male
70	bkl	histo	ISIC_0030459	HAM_0003140	lower extremity	female
70	bkl	histo	ISIC_0029776	HAM_0003140	lower extremity	female
40	bkl	histo	ISIC_0027996	HAM_0003152	face	female
65	bkl	histo	ISIC_0024453	HAM_0005514	face	female
60	bkl	histo	ISIC_0029519	HAM_0005546	back	male
60	bkl	histo	ISIC_0026644	HAM_0004259	neck	female
70	bkl	histo	ISIC_0030522	HAM_0001325	scalp	male
65	bkl	histo	ISIC_0029051	HAM_0000298	lower extremity	male
70	bkl	histo	ISIC_0025985	HAM_0004545	back	male
85	bkl	histo	ISIC_0026861	HAM_0007110	face	female
80	bkl	histo	ISIC_0025830	HAM_0007232	back	male
65	bkl	histo	ISIC_0031686	HAM_0007261	face	male
40	bkl	histo	ISIC_0030208	HAM_0003152	face	female
75	bkl	histo	ISIC_0032006	HAM_0003452	chest	male
75	bkl	histo	ISIC_0028920	HAM_0003452	chest	male
75	bkl	histo	ISIC_0030723	HAM_0000782	face	female
70	bkl	histo	ISIC_0032373	HAM_0001493	chest	female
50	bkl	histo	ISIC_0028555	HAM_0002301	scalp	male
50	bkl	histo	ISIC_0029568	HAM_0002301	scalp	male
35	bkl	histo	ISIC_0029217	HAM_0002316	face	male
70	bkl	histo	ISIC_0028254	HAM_0005935	chest	female
40	bkl	histo	ISIC_0030561	HAM_0004377	foot	female
85	bkl	histo	ISIC_0027320	HAM_0004506	neck	female
60	bkl	histo	ISIC_0031591	HAM_0004249	face	female
70	bkl	histo	ISIC_0025275	HAM_0006123	back	female
70	bkl	histo	ISIC_0026606	HAM_0006123	back	female
70	bkl	histo	ISIC_0025986	HAM_0006123	back	female
35	bkl	histo	ISIC_0029108	HAM_0003179	face	female
75	bkl	histo	ISIC_0028511	HAM_0004889	upper extremity	male
75	bkl	histo	ISIC_0026714	HAM_0004889	upper extremity	male
75	bkl	histo	ISIC_0028473	HAM_0004889	upper extremity	male
80	bkl	histo	ISIC_0025529	HAM_0000898	scalp	male
70	bkl	histo	ISIC_0026481	HAM_0007332	lower extremity	male
60	bkl	histo	ISIC_0025075	HAM_0007563	upper extremity	male
85	bkl	histo	ISIC_0030007	HAM_0004105	hand	female
85	bkl	histo	ISIC_0025928	HAM_0005606	back	female
85	bkl	histo	ISIC_0030812	HAM_0005558	face	male
85	bkl	histo	ISIC_0029802	HAM_0005558	face	male
70	bkl	histo	ISIC_0027969	HAM_0006170	face	female
55	bkl	histo	ISIC_0031770	HAM_0006128	lower extremity	female
70	bkl	histo	ISIC_0029557	HAM_0006170	face	female
65	bkl	histo	ISIC_0026661	HAM_0000992	chest	female
70	bkl	histo	ISIC_0032123	HAM_0006170	face	female
60	bkl	histo	ISIC_0025805	HAM_0004691	lower extremity	female
60	bkl	histo	ISIC_0029166	HAM_0004691	lower extremity	female
65	bkl	histo	ISIC_0026018	HAM_0005883	back	male
50	bkl	histo	ISIC_0026477	HAM_0006563	lower extremity	female
80	bkl	histo	ISIC_0029789	HAM_0001562	face	male
75	bkl	histo	ISIC_0030026	HAM_0004400	face	female
55	bkl	histo	ISIC_0031851	HAM_0004883	back	male
55	bkl	histo	ISIC_0030436	HAM_0004883	back	male
50	bkl	histo	ISIC_0031819	HAM_0005527	unknown	male
50	bkl	histo	ISIC_0027754	HAM_0002535	face	female
75	bkl	histo	ISIC_0024741	HAM_0000770	lower extremity	male
40	bkl	histo	ISIC_0026286	HAM_0005157	chest	male
40	bkl	histo	ISIC_0024880	HAM_0005157	chest	male
75	bkl	histo	ISIC_0025659	HAM_0004988	lower extremity	male
70	bkl	histo	ISIC_0026679	HAM_0005935	chest	female
35	bkl	histo	ISIC_0029420	HAM_0007573	back	male
70	bkl	histo	ISIC_0032230	HAM_0000744	face	male
70	bkl	histo	ISIC_0029525	HAM_0000744	face	male
70	bkl	histo	ISIC_0029474	HAM_0000744	face	male
50	bkl	histo	ISIC_0027219	HAM_0000202	face	male
75	bkl	histo	ISIC_0032045	HAM_0001057	back	female
75	bkl	histo	ISIC_0024381	HAM_0001057	back	female
50	bkl	histo	ISIC_0026265	HAM_0001597	back	male
50	bkl	histo	ISIC_0024426	HAM_0001597	back	male
70	bkl	histo	ISIC_0031016	HAM_0001603	back	male
60	bkl	histo	ISIC_0026044	HAM_0006945	lower extremity	female
30	bkl	histo	ISIC_0027706	HAM_0005596	face	female
55	bkl	histo	ISIC_0024740	HAM_0005420	back	male
55	bkl	histo	ISIC_0027801	HAM_0003840	face	female
60	bkl	histo	ISIC_0030346	HAM_0005146	face	male
60	bkl	histo	ISIC_0026526	HAM_0005146	face	male
75	bkl	histo	ISIC_0025376	HAM_0006580	back	male
75	bkl	histo	ISIC_0029991	HAM_0003899	back	male
65	bkl	histo	ISIC_0024726	HAM_0005125	back	male
70	bkl	histo	ISIC_0029603	HAM_0003476	lower extremity	male
60	bkl	histo	ISIC_0028100	HAM_0001510	lower extremity	female
45	bkl	histo	ISIC_0031449	HAM_0001536	face	female
45	bkl	histo	ISIC_0026842	HAM_0001536	face	female
70	bkl	histo	ISIC_0026444	HAM_0001539	back	male
75	bkl	histo	ISIC_0024422	HAM_0001605	upper extremity	male
55	bkl	histo	ISIC_0030649	HAM_0005420	back	male
60	bkl	histo	ISIC_0025746	HAM_0005591	lower extremity	female
55	bkl	histo	ISIC_0032043	HAM_0005420	back	male
50	bkl	histo	ISIC_0030806	HAM_0005672	face	female
50	bkl	histo	ISIC_0028388	HAM_0005672	face	female
70	bkl	histo	ISIC_0029791	HAM_0005708	upper extremity	female
80	bkl	histo	ISIC_0027806	HAM_0001273	back	female
60	bkl	histo	ISIC_0031168	HAM_0001245	chest	male
60	bkl	histo	ISIC_0025575	HAM_0001245	chest	male
75	bkl	histo	ISIC_0025781	HAM_0005728	upper extremity	male
65	bkl	histo	ISIC_0024547	HAM_0005790	back	male
75	bkl	histo	ISIC_0029249	HAM_0005869	chest	female
75	bkl	histo	ISIC_0030822	HAM_0005869	chest	female
70	bkl	histo	ISIC_0024758	HAM_0005968	face	female
70	bkl	histo	ISIC_0030636	HAM_0001226	back	female
80	bkl	histo	ISIC_0027760	HAM_0003766	face	male
80	bkl	histo	ISIC_0026538	HAM_0003766	face	male
50	bkl	histo	ISIC_0024760	HAM_0003856	upper extremity	male
80	bkl	histo	ISIC_0029897	HAM_0001809	unknown	female
85	bkl	histo	ISIC_0024970	HAM_0001815	chest	male
75	bkl	histo	ISIC_0027006	HAM_0007018	chest	male
75	bkl	histo	ISIC_0029596	HAM_0007018	chest	male
75	bkl	histo	ISIC_0025351	HAM_0007591	upper extremity	male
75	bkl	histo	ISIC_0028881	HAM_0001605	upper extremity	male
60	bkl	histo	ISIC_0029580	HAM_0001958	face	female
55	bkl	histo	ISIC_0027527	HAM_0001979	face	male
70	bkl	histo	ISIC_0028972	HAM_0003476	lower extremity	male
80	bkl	histo	ISIC_0031078	HAM_0003943	lower extremity	female
80	bkl	histo	ISIC_0031464	HAM_0003943	lower extremity	female
80	bkl	histo	ISIC_0025693	HAM_0002879	scalp	male
75	bkl	histo	ISIC_0032116	HAM_0003275	chest	female
75	bkl	histo	ISIC_0027451	HAM_0000207	chest	female
70	bkl	histo	ISIC_0030329	HAM_0003279	lower extremity	female
60	bkl	histo	ISIC_0029311	HAM_0002592	lower extremity	female
70	bkl	histo	ISIC_0026849	HAM_0004545	back	male
50	bkl	histo	ISIC_0030396	HAM_0004570	chest	female
65	bkl	histo	ISIC_0024893	HAM_0002058	ear	female
70	bkl	histo	ISIC_0031702	HAM_0006827	face	male
50	bkl	histo	ISIC_0029031	HAM_0004143	chest	male
70	bkl	histo	ISIC_0024772	HAM_0002400	lower extremity	male
60	bkl	histo	ISIC_0026219	HAM_0006399	back	female
65	bkl	histo	ISIC_0025222	HAM_0000973	face	female
60	bkl	histo	ISIC_0029139	HAM_0007603	unknown	male
60	bkl	histo	ISIC_0031061	HAM_0004010	back	male
80	bkl	histo	ISIC_0025973	HAM_0003943	lower extremity	female
75	bkl	histo	ISIC_0025086	HAM_0004050	lower extremity	female
55	bkl	histo	ISIC_0026895	HAM_0003605	face	male
85	bkl	histo	ISIC_0025716	HAM_0001200	face	male
55	bkl	histo	ISIC_0024471	HAM_0000299	upper extremity	male
55	bkl	histo	ISIC_0029878	HAM_0000299	upper extremity	male
55	bkl	histo	ISIC_0027991	HAM_0002722	back	male
55	bkl	histo	ISIC_0031289	HAM_0002722	back	male
55	bkl	histo	ISIC_0030172	HAM_0002722	back	male
40	bkl	histo	ISIC_0025627	HAM_0005335	upper extremity	male
40	bkl	histo	ISIC_0031580	HAM_0005335	upper extremity	male
40	bkl	histo	ISIC_0028389	HAM_0005335	upper extremity	male
35	bkl	histo	ISIC_0025064	HAM_0006541	lower extremity	female
55	bkl	histo	ISIC_0028750	HAM_0000318	face	female
70	bkl	histo	ISIC_0030758	HAM_0000519	neck	male
70	bkl	histo	ISIC_0027355	HAM_0005968	face	female
50	bkl	histo	ISIC_0030365	HAM_0004801	back	male
65	bkl	histo	ISIC_0026787	HAM_0000386	upper extremity	male
45	bkl	histo	ISIC_0026245	HAM_0001938	lower extremity	female
70	bkl	histo	ISIC_0028043	HAM_0000979	scalp	male
70	bkl	histo	ISIC_0028640	HAM_0005913	back	male
65	bkl	histo	ISIC_0026514	HAM_0007598	lower extremity	male
50	bkl	histo	ISIC_0026378	HAM_0004426	face	male
80	bkl	histo	ISIC_0030188	HAM_0006240	upper extremity	male
45	bkl	histo	ISIC_0027192	HAM_0001024	face	male
65	bkl	histo	ISIC_0027437	HAM_0004125	neck	female
80	bkl	histo	ISIC_0028201	HAM_0005049	face	male
55	bkl	histo	ISIC_0028223	HAM_0006595	face	female
45	bkl	histo	ISIC_0026614	HAM_0001232	chest	male
55	bkl	histo	ISIC_0029810	HAM_0001944	ear	female
60	bkl	histo	ISIC_0028550	HAM_0000259	back	male
60	bkl	histo	ISIC_0024477	HAM_0000259	back	male
60	bkl	histo	ISIC_0026493	HAM_0000259	back	male
60	bkl	histo	ISIC_0028840	HAM_0003647	chest	male
85	bkl	histo	ISIC_0029678	HAM_0000383	back	male
40	bkl	histo	ISIC_0031937	HAM_0000833	face	male
40	bkl	histo	ISIC_0025719	HAM_0000833	face	male
70	bkl	histo	ISIC_0029260	HAM_0000843	face	male
45	bkl	histo	ISIC_0030683	HAM_0001024	face	male
85	bkl	histo	ISIC_0028237	HAM_0006327	face	female
85	bkl	histo	ISIC_0029585	HAM_0006327	face	female
55	bkl	histo	ISIC_0027990	HAM_0001073	scalp	male
75	bkl	histo	ISIC_0025883	HAM_0007607	back	male
85	bkl	histo	ISIC_0026290	HAM_0002350	lower extremity	male
70	bkl	histo	ISIC_0031050	HAM_0006868	lower extremity	female
60	bkl	histo	ISIC_0024997	HAM_0006343	back	male
65	bkl	histo	ISIC_0024761	HAM_0005053	face	male
55	bkl	histo	ISIC_0030876	HAM_0005199	face	male
55	bkl	histo	ISIC_0024982	HAM_0005199	face	male
60	bkl	histo	ISIC_0029126	HAM_0001914	back	male
60	bkl	histo	ISIC_0028702	HAM_0001914	back	male
65	bkl	histo	ISIC_0026843	HAM_0005082	lower extremity	female
50	bkl	histo	ISIC_0025519	HAM_0006211	neck	male
55	bkl	histo	ISIC_0029841	HAM_0003605	face	male
85	bkl	histo	ISIC_0030319	HAM_0003508	upper extremity	female
75	bkl	histo	ISIC_0030965	HAM_0006475	chest	female
65	bkl	histo	ISIC_0025699	HAM_0005082	lower extremity	female
65	bkl	histo	ISIC_0029617	HAM_0005082	lower extremity	female
70	bkl	histo	ISIC_0031783	HAM_0002357	neck	male
70	bkl	histo	ISIC_0030137	HAM_0002357	neck	male
70	bkl	histo	ISIC_0024371	HAM_0000806	lower extremity	male
50	bkl	histo	ISIC_0026947	HAM_0000425	scalp	male
50	bkl	histo	ISIC_0024839	HAM_0000425	scalp	male
65	bkl	histo	ISIC_0031808	HAM_0005275	face	male
70	bkl	histo	ISIC_0026316	HAM_0002400	lower extremity	male
65	bkl	histo	ISIC_0028104	HAM_0002424	back	male
75	bkl	histo	ISIC_0024696	HAM_0001082	upper extremity	male
60	bkl	histo	ISIC_0030458	HAM_0004494	neck	female
50	bkl	histo	ISIC_0027470	HAM_0002548	lower extremity	female
70	bkl	histo	ISIC_0031522	HAM_0005865	chest	male
55	bkl	histo	ISIC_0031352	HAM_0004379	face	male
70	bkl	histo	ISIC_0024910	HAM_0000238	face	female
35	bkl	histo	ISIC_0026675	HAM_0003739	face	female
50	bkl	histo	ISIC_0026335	HAM_0003856	upper extremity	male
70	bkl	histo	ISIC_0031150	HAM_0001094	upper extremity	female
70	bkl	histo	ISIC_0026070	HAM_0002268	upper extremity	female
65	bkl	histo	ISIC_0032024	HAM_0002303	upper extremity	female
70	bkl	histo	ISIC_0032235	HAM_0002268	upper extremity	female
80	bkl	histo	ISIC_0027916	HAM_0005952	back	male
75	bkl	histo	ISIC_0025374	HAM_0006031	scalp	female
60	bkl	histo	ISIC_0031961	HAM_0006173	face	female
75	bkl	histo	ISIC_0030533	HAM_0003664	abdomen	female
55	bkl	histo	ISIC_0032456	HAM_0003015	back	male
45	bkl	histo	ISIC_0026072	HAM_0006622	face	male
45	bkl	histo	ISIC_0025939	HAM_0006622	face	male
75	bkl	histo	ISIC_0027335	HAM_0006670	back	male
45	bkl	histo	ISIC_0026365	HAM_0006723	lower extremity	male
50	bkl	histo	ISIC_0028656	HAM_0002548	lower extremity	female
70	bkl	histo	ISIC_0031716	HAM_0002686	lower extremity	female
70	bkl	histo	ISIC_0029080	HAM_0000186	face	male
85	bkl	histo	ISIC_0028650	HAM_0002358	face	female
85	bkl	histo	ISIC_0027973	HAM_0002358	face	female
45	bkl	histo	ISIC_0024495	HAM_0006466	lower extremity	female
45	bkl	histo	ISIC_0027018	HAM_0006525	back	female
45	bkl	histo	ISIC_0031138	HAM_0004908	hand	female
65	bkl	histo	ISIC_0025389	HAM_0004921	neck	male
45	bkl	histo	ISIC_0028710	HAM_0004908	hand	female
70	bkl	histo	ISIC_0031903	HAM_0003281	upper extremity	male
40	bkl	histo	ISIC_0029384	HAM_0001486	face	male
55	bkl	histo	ISIC_0031630	HAM_0003682	face	female
80	bkl	histo	ISIC_0027893	HAM_0000237	lower extremity	male
65	bkl	histo	ISIC_0027982	HAM_0004423	upper extremity	female
65	bkl	histo	ISIC_0030318	HAM_0004423	upper extremity	female
65	bkl	histo	ISIC_0026737	HAM_0004423	upper extremity	female
60	bkl	histo	ISIC_0031459	HAM_0004494	neck	female
65	bkl	histo	ISIC_0028749	HAM_0005275	face	male
60	bkl	histo	ISIC_0032445	HAM_0006173	face	female
55	bkl	histo	ISIC_0028593	HAM_0003120	face	female
65	bkl	histo	ISIC_0026961	HAM_0006181	upper extremity	male
65	bkl	histo	ISIC_0030849	HAM_0006181	upper extremity	male
55	bkl	histo	ISIC_0024420	HAM_0006201	face	male
55	bkl	histo	ISIC_0030801	HAM_0006201	face	male
50	bkl	histo	ISIC_0032358	HAM_0006267	back	female
50	bkl	histo	ISIC_0031200	HAM_0006267	back	female
50	bkl	histo	ISIC_0029101	HAM_0006287	lower extremity	male
85	bkl	histo	ISIC_0024612	HAM_0000383	back	male
85	bkl	histo	ISIC_0031707	HAM_0000383	back	male
60	bkl	histo	ISIC_0027064	HAM_0000398	lower extremity	female
60	bkl	histo	ISIC_0031537	HAM_0003877	back	female
55	bkl	histo	ISIC_0030231	HAM_0003938	upper extremity	female
80	bkl	histo	ISIC_0030081	HAM_0004327	chest	male
80	bkl	histo	ISIC_0031334	HAM_0006310	face	male
85	bkl	histo	ISIC_0027681	HAM_0006531	face	male
75	bkl	histo	ISIC_0029032	HAM_0006472	back	male
55	bkl	histo	ISIC_0029243	HAM_0003120	face	female
35	bkl	histo	ISIC_0025040	HAM_0006541	lower extremity	female
45	bkl	histo	ISIC_0030988	HAM_0006723	lower extremity	male
50	bkl	histo	ISIC_0024336	HAM_0006732	lower extremity	female
65	bkl	histo	ISIC_0026704	HAM_0004338	face	female
45	bkl	histo	ISIC_0029302	HAM_0006737	face	female
35	bkl	histo	ISIC_0027953	HAM_0006907	lower extremity	female
60	bkl	histo	ISIC_0028995	HAM_0006945	lower extremity	female
65	bkl	histo	ISIC_0026523	HAM_0004338	face	female
60	bkl	histo	ISIC_0026142	HAM_0006945	lower extremity	female
65	bkl	histo	ISIC_0029206	HAM_0006993	neck	female
60	bkl	histo	ISIC_0031951	HAM_0001292	back	male
65	bkl	histo	ISIC_0030310	HAM_0006993	neck	female
45	bkl	histo	ISIC_0030608	HAM_0007029	back	male
65	bkl	histo	ISIC_0026553	HAM_0007024	lower extremity	female
85	bkl	histo	ISIC_0024851	HAM_0007078	back	male
40	bkl	histo	ISIC_0029040	HAM_0001721	face	male
40	bkl	histo	ISIC_0029588	HAM_0001721	face	male
40	bkl	histo	ISIC_0031181	HAM_0001721	face	male
40	bkl	histo	ISIC_0024947	HAM_0001721	face	male
45	bkl	histo	ISIC_0024446	HAM_0001475	upper extremity	male
75	bkl	histo	ISIC_0031287	HAM_0003205	lower extremity	female
60	bkl	histo	ISIC_0032365	HAM_0003206	lower extremity	female
45	bkl	histo	ISIC_0026139	HAM_0002809	face	female
45	bkl	histo	ISIC_0027967	HAM_0002809	face	female
45	bkl	histo	ISIC_0024338	HAM_0002809	face	female
80	bkl	histo	ISIC_0030935	HAM_0000237	lower extremity	male
80	bkl	histo	ISIC_0029213	HAM_0000237	lower extremity	male
80	bkl	histo	ISIC_0032040	HAM_0000237	lower extremity	male
70	bkl	histo	ISIC_0028229	HAM_0004158	face	female
80	bkl	histo	ISIC_0025068	HAM_0000542	face	male
60	bkl	histo	ISIC_0025199	HAM_0003206	lower extremity	female
80	bkl	histo	ISIC_0030372	HAM_0000881	lower extremity	male
80	bkl	histo	ISIC_0028404	HAM_0000881	lower extremity	male
55	bkl	histo	ISIC_0025083	HAM_0003015	back	male
75	bkl	histo	ISIC_0027017	HAM_0003183	neck	male
55	bkl	histo	ISIC_0029849	HAM_0003605	face	male
85	bkl	histo	ISIC_0025292	HAM_0004630	face	male
70	bkl	histo	ISIC_0028943	HAM_0004106	face	male
75	bkl	histo	ISIC_0024312	HAM_0001359	lower extremity	male
60	bkl	histo	ISIC_0030976	HAM_0001722	back	male
65	bkl	histo	ISIC_0024871	HAM_0001312	face	male
65	bkl	histo	ISIC_0028830	HAM_0001312	face	male
85	bkl	histo	ISIC_0028376	HAM_0004630	face	male
85	bkl	histo	ISIC_0026576	HAM_0004630	face	male
80	bkl	histo	ISIC_0027504	HAM_0004660	scalp	male
70	bkl	histo	ISIC_0026409	HAM_0000893	lower extremity	male
70	bkl	histo	ISIC_0025345	HAM_0000893	lower extremity	male
70	bkl	histo	ISIC_0032303	HAM_0000893	lower extremity	male
70	bkl	histo	ISIC_0032103	HAM_0000893	lower extremity	male
60	bkl	histo	ISIC_0028707	HAM_0000920	upper extremity	male
70	bkl	histo	ISIC_0024825	HAM_0000893	lower extremity	male
65	bkl	histo	ISIC_0029406	HAM_0001608	face	male
65	bkl	histo	ISIC_0031980	HAM_0001608	face	male
80	bkl	histo	ISIC_0028611	HAM_0004695	lower extremity	female
65	bkl	histo	ISIC_0024881	HAM_0004696	back	male
60	bkl	histo	ISIC_0027094	HAM_0001292	back	male
75	bkl	histo	ISIC_0028628	HAM_0001359	lower extremity	male
60	bkl	histo	ISIC_0027509	HAM_0001725	face	female
70	bkl	histo	ISIC_0028414	HAM_0001733	lower extremity	male
65	bkl	histo	ISIC_0026539	HAM_0004696	back	male
65	bkl	histo	ISIC_0029764	HAM_0004696	back	male
70	bkl	histo	ISIC_0028842	HAM_0001515	face	male
70	bkl	histo	ISIC_0030240	HAM_0003392	scalp	male
55	bkl	histo	ISIC_0026871	HAM_0001240	face	male
70	bkl	histo	ISIC_0027859	HAM_0000001	face	female
65	bkl	histo	ISIC_0028451	HAM_0004338	face	female
85	bkl	histo	ISIC_0026663	HAM_0001815	chest	male
85	bkl	histo	ISIC_0026744	HAM_0001820	back	male
60	bkl	histo	ISIC_0025066	HAM_0002749	upper extremity	male
70	bkl	histo	ISIC_0028236	HAM_0002731	upper extremity	female
85	bkl	histo	ISIC_0029329	HAM_0002844	back	male
30	bkl	histo	ISIC_0028343	HAM_0004343	face	male
70	bkl	histo	ISIC_0031519	HAM_0000149	lower extremity	female
70	bkl	histo	ISIC_0025113	HAM_0000149	lower extremity	female
75	bkl	histo	ISIC_0031261	HAM_0004383	face	male
65	bkl	histo	ISIC_0028121	HAM_0004389	chest	female
65	bkl	histo	ISIC_0029612	HAM_0004396	upper extremity	male
65	bkl	histo	ISIC_0028913	HAM_0004396	upper extremity	male
85	bkl	histo	ISIC_0026015	HAM_0002350	lower extremity	male
65	bkl	histo	ISIC_0029443	HAM_0004396	upper extremity	male
70	bkl	histo	ISIC_0027239	HAM_0004422	upper extremity	female
60	bkl	histo	ISIC_0028124	HAM_0001294	face	female
60	bkl	histo	ISIC_0029115	HAM_0000846	lower extremity	female
70	bkl	histo	ISIC_0030700	HAM_0004422	upper extremity	female
70	bkl	histo	ISIC_0031496	HAM_0001733	lower extremity	male
60	bkl	histo	ISIC_0025434	HAM_0001878	chest	female
60	bkl	histo	ISIC_0028165	HAM_0001878	chest	female
75	bkl	histo	ISIC_0025623	HAM_0000821	back	male
75	bkl	histo	ISIC_0031465	HAM_0000821	back	male
70	bkl	histo	ISIC_0031831	HAM_0004448	face	male
75	bkl	histo	ISIC_0027770	HAM_0004463	face	male
65	bkl	histo	ISIC_0024709	HAM_0004832	hand	female
55	bkl	histo	ISIC_0027354	HAM_0007359	chest	female
80	bkl	histo	ISIC_0027388	HAM_0002192	lower extremity	female
60	bkl	histo	ISIC_0030241	HAM_0001294	face	female
70	bkl	histo	ISIC_0028931	HAM_0001733	lower extremity	male
85	bkl	histo	ISIC_0030605	HAM_0001820	back	male
85	bkl	histo	ISIC_0031000	HAM_0002193	upper extremity	male
70	bkl	histo	ISIC_0024786	HAM_0002227	lower extremity	male
60	bkl	histo	ISIC_0029029	HAM_0001763	hand	female
85	bkl	histo	ISIC_0030130	HAM_0001743	hand	male
85	bkl	histo	ISIC_0027392	HAM_0002193	upper extremity	male
65	bkl	histo	ISIC_0031037	HAM_0002303	upper extremity	female
75	bkl	histo	ISIC_0025799	HAM_0004531	lower extremity	female
75	bkl	histo	ISIC_0029627	HAM_0004531	lower extremity	female
65	bkl	confocal	ISIC_0031825	HAM_0004453	face	female
65	bkl	confocal	ISIC_0030677	HAM_0004453	face	female
60	bkl	confocal	ISIC_0025038	HAM_0005743	face	female
70	bkl	confocal	ISIC_0029927	HAM_0000999	face	female
70	bkl	confocal	ISIC_0026567	HAM_0000999	face	female
80	bkl	confocal	ISIC_0029102	HAM_0005415	face	male
80	bkl	confocal	ISIC_0027154	HAM_0005415	face	male
80	bkl	confocal	ISIC_0030383	HAM_0003996	face	female
80	bkl	confocal	ISIC_0025465	HAM_0003996	face	female
75	bkl	confocal	ISIC_0024489	HAM_0000710	face	female
75	bkl	confocal	ISIC_0026276	HAM_0000710	face	female
85	bkl	confocal	ISIC_0026912	HAM_0007337	face	female
70	bkl	confocal	ISIC_0027435	HAM_0007500	face	female
70	bkl	confocal	ISIC_0028180	HAM_0007500	face	female
75	bkl	confocal	ISIC_0026277	HAM_0000696	face	male
65	bkl	confocal	ISIC_0032395	HAM_0005967	face	female
65	bkl	confocal	ISIC_0032031	HAM_0005967	face	female
85	bkl	confocal	ISIC_0031888	HAM_0003398	face	female
60	bkl	confocal	ISIC_0028622	HAM_0000083	face	female
60	bkl	confocal	ISIC_0031872	HAM_0000083	face	female
75	bkl	confocal	ISIC_0028294	HAM_0002042	face	female
75	bkl	confocal	ISIC_0028662	HAM_0002042	face	female
75	bkl	confocal	ISIC_0031349	HAM_0002042	face	female
75	bkl	confocal	ISIC_0026263	HAM_0002042	face	female
50	bkl	confocal	ISIC_0024877	HAM_0003574	face	male
50	bkl	confocal	ISIC_0030835	HAM_0003574	face	male
50	bkl	confocal	ISIC_0026280	HAM_0006346	face	male
50	bkl	confocal	ISIC_0027811	HAM_0006346	face	male
85	bkl	confocal	ISIC_0029232	HAM_0005632	face	female
85	bkl	confocal	ISIC_0025470	HAM_0005632	face	female
75	bkl	confocal	ISIC_0026249	HAM_0007315	face	male
75	bkl	confocal	ISIC_0031218	HAM_0007315	face	male
45	bkl	confocal	ISIC_0024705	HAM_0007355	face	female
45	bkl	confocal	ISIC_0026803	HAM_0007355	face	female
35	bkl	confocal	ISIC_0027737	HAM_0002903	face	female
35	bkl	confocal	ISIC_0024774	HAM_0002903	face	female
80	bkl	confocal	ISIC_0026248	HAM_0004224	face	male
80	bkl	confocal	ISIC_0027194	HAM_0004224	face	male
55	bkl	confocal	ISIC_0026016	HAM_0003789	face	female
55	bkl	confocal	ISIC_0029505	HAM_0003789	face	female
55	bkl	confocal	ISIC_0025378	HAM_0000835	face	female
55	bkl	confocal	ISIC_0030394	HAM_0000835	face	female
50	bkl	confocal	ISIC_0027735	HAM_0005896	face	female
50	bkl	confocal	ISIC_0024814	HAM_0005896	face	female
75	bkl	confocal	ISIC_0031677	HAM_0002683	face	male
65	bkl	confocal	ISIC_0026069	HAM_0000524	face	female
65	bkl	confocal	ISIC_0026524	HAM_0000524	face	female
70	bkl	confocal	ISIC_0027162	HAM_0004905	face	male
65	bkl	confocal	ISIC_0027608	HAM_0005610	face	female
65	bkl	confocal	ISIC_0025312	HAM_0005610	face	female
55	bkl	confocal	ISIC_0031277	HAM_0003789	face	female
55	bkl	confocal	ISIC_0027270	HAM_0000835	face	female
55	bkl	confocal	ISIC_0031853	HAM_0003789	face	female
55	bkl	confocal	ISIC_0031329	HAM_0000835	face	female
40	bkl	confocal	ISIC_0031528	HAM_0007590	unknown	male
40	bkl	confocal	ISIC_0028615	HAM_0007590	unknown	male
70	bkl	confocal	ISIC_0030369	HAM_0003514	face	male
70	bkl	confocal	ISIC_0025753	HAM_0004912	face	male
70	bkl	confocal	ISIC_0031600	HAM_0004912	face	male
70	bkl	confocal	ISIC_0032159	HAM_0004632	face	male
70	bkl	confocal	ISIC_0024382	HAM_0004632	face	male
65	bkl	confocal	ISIC_0028490	HAM_0001642	face	male
65	bkl	confocal	ISIC_0025339	HAM_0006755	scalp	male
65	bkl	confocal	ISIC_0029070	HAM_0005126	neck	male
65	bkl	confocal	ISIC_0028822	HAM_0005126	neck	male
75	bkl	consensus	ISIC_0028876	HAM_0003030	face	female
75	bkl	consensus	ISIC_0029527	HAM_0003030	face	female
75	bkl	consensus	ISIC_0032111	HAM_0006064	back	male
75	bkl	consensus	ISIC_0031132	HAM_0006064	back	male
30	bkl	consensus	ISIC_0031987	HAM_0001781	back	female
30	bkl	consensus	ISIC_0028623	HAM_0001781	back	female
30	bkl	consensus	ISIC_0025515	HAM_0001781	back	female
30	bkl	consensus	ISIC_0029823	HAM_0001781	back	female
75	bkl	consensus	ISIC_0026631	HAM_0000985	face	male
75	bkl	consensus	ISIC_0024490	HAM_0000985	face	male
70	bkl	consensus	ISIC_0025103	HAM_0001529	face	female
70	bkl	consensus	ISIC_0025710	HAM_0001529	face	female
70	bkl	consensus	ISIC_0028094	HAM_0005404	face	male
70	bkl	consensus	ISIC_0029455	HAM_0005404	face	male
70	bkl	consensus	ISIC_0025466	HAM_0001620	face	male
65	bkl	consensus	ISIC_0030123	HAM_0006652	chest	female
65	bkl	consensus	ISIC_0031945	HAM_0006652	chest	female
60	bkl	consensus	ISIC_0029931	HAM_0005324	lower extremity	male
65	bkl	consensus	ISIC_0024782	HAM_0004004	chest	female
65	bkl	consensus	ISIC_0029872	HAM_0004004	chest	female
75	bkl	consensus	ISIC_0029135	HAM_0007043	face	male
75	bkl	consensus	ISIC_0029947	HAM_0007043	face	male
60	bkl	consensus	ISIC_0028264	HAM_0003187	face	male
60	bkl	consensus	ISIC_0025526	HAM_0003187	face	male
55	bkl	consensus	ISIC_0024435	HAM_0003317	face	male
55	bkl	consensus	ISIC_0026590	HAM_0003317	face	male
55	bkl	consensus	ISIC_0026311	HAM_0006099	face	female
55	bkl	consensus	ISIC_0029270	HAM_0006099	face	female
55	bkl	consensus	ISIC_0030998	HAM_0001053	chest	female
80	bkl	consensus	ISIC_0029235	HAM_0005580	face	male
75	bkl	consensus	ISIC_0027826	HAM_0005278	face	female
55	bkl	consensus	ISIC_0028992	HAM_0003920	face	male
55	bkl	consensus	ISIC_0026351	HAM_0003920	face	male
0	bkl	consensus	ISIC_0029320	HAM_0006186	lower extremity	male
0	bkl	consensus	ISIC_0029427	HAM_0006186	lower extremity	male
55	bkl	confocal	ISIC_0029464	HAM_0003789	face	female
55	bkl	confocal	ISIC_0026530	HAM_0000835	face	female
55	bkl	confocal	ISIC_0024915	HAM_0003789	face	female
55	bkl	confocal	ISIC_0024409	HAM_0000835	face	female
55	bkl	consensus	ISIC_0029924	HAM_0003010	face	female
70	bkl	consensus	ISIC_0028309	HAM_0006770	back	female
70	bkl	consensus	ISIC_0027905	HAM_0006770	back	female
70	bkl	consensus	ISIC_0029061	HAM_0003881	face	female
70	bkl	consensus	ISIC_0031893	HAM_0003881	face	female
55	bkl	consensus	ISIC_0027202	HAM_0001011	face	male
55	bkl	consensus	ISIC_0032498	HAM_0001011	face	male
85	bkl	consensus	ISIC_0024909	HAM_0002757	face	female
85	bkl	consensus	ISIC_0028258	HAM_0002757	face	female
85	bkl	consensus	ISIC_0027083	HAM_0007381	face	female
85	bkl	consensus	ISIC_0029778	HAM_0007381	face	female
50	bkl	consensus	ISIC_0027820	HAM_0001310	face	male
75	bkl	consensus	ISIC_0029555	HAM_0007090	upper extremity	female
60	bkl	consensus	ISIC_0027831	HAM_0001678	face	male
75	bkl	consensus	ISIC_0024602	HAM_0002984	face	female
75	bkl	consensus	ISIC_0024943	HAM_0006988	face	female
75	bkl	consensus	ISIC_0028479	HAM_0002821	face	female
50	bkl	consensus	ISIC_0024770	HAM_0000106	face	male
50	bkl	consensus	ISIC_0028209	HAM_0002096	face	male
50	bkl	consensus	ISIC_0029518	HAM_0002096	face	male
65	bkl	consensus	ISIC_0028449	HAM_0004556	face	female
65	bkl	consensus	ISIC_0028123	HAM_0004556	face	female
70	bkl	consensus	ISIC_0026717	HAM_0002527	face	male
75	bkl	consensus	ISIC_0027463	HAM_0003559	face	male
75	bkl	consensus	ISIC_0025810	HAM_0003559	face	male
35	bkl	consensus	ISIC_0027559	HAM_0004768	face	female
35	bkl	consensus	ISIC_0024408	HAM_0004768	face	female
45	bkl	consensus	ISIC_0030173	HAM_0001982	chest	male
45	bkl	consensus	ISIC_0029012	HAM_0001982	chest	male
65	bkl	consensus	ISIC_0026174	HAM_0006009	face	male
65	bkl	consensus	ISIC_0027279	HAM_0006009	face	male
0	bkl	consensus	ISIC_0032170	HAM_0004543	back	female
70	bkl	consensus	ISIC_0024498	HAM_0002462	face	male
70	bkl	consensus	ISIC_0025005	HAM_0002462	face	male
80	bkl	consensus	ISIC_0025851	HAM_0005845	face	female
80	bkl	consensus	ISIC_0028347	HAM_0001991	upper extremity	male
85	bkl	consensus	ISIC_0033460	HAM_0005847	face	male
50	bkl	consensus	ISIC_0033722	HAM_0006438	chest	female
50	bkl	consensus	ISIC_0034315	HAM_0000754	back	male
50	bkl	consensus	ISIC_0032967	HAM_0000754	back	male
60	bkl	consensus	ISIC_0033199	HAM_0006673	face	female
60	bkl	consensus	ISIC_0032719	HAM_0006673	face	female
70	bkl	consensus	ISIC_0030630	HAM_0003787	chest	male
75	bkl	consensus	ISIC_0033305	HAM_0003218	back	male
65	bkl	consensus	ISIC_0032179	HAM_0005903	upper extremity	male
55	bkl	consensus	ISIC_0031428	HAM_0006277	scalp	male
45	bkl	consensus	ISIC_0032315	HAM_0005463	back	male
45	bkl	consensus	ISIC_0028411	HAM_0005463	back	male
70	bkl	consensus	ISIC_0032681	HAM_0000208	scalp	male
70	bkl	consensus	ISIC_0033509	HAM_0000208	scalp	male
70	bkl	consensus	ISIC_0032694	HAM_0000208	scalp	male
70	bkl	consensus	ISIC_0034197	HAM_0005442	scalp	male
70	bkl	consensus	ISIC_0034057	HAM_0005442	scalp	male
80	bkl	consensus	ISIC_0033260	HAM_0004142	trunk	male
80	bkl	consensus	ISIC_0032643	HAM_0004142	trunk	male
80	bkl	consensus	ISIC_0033732	HAM_0004142	trunk	male
85	bkl	consensus	ISIC_0032827	HAM_0006003	lower extremity	female
85	bkl	consensus	ISIC_0033022	HAM_0006003	lower extremity	female
85	bkl	consensus	ISIC_0032835	HAM_0004788	trunk	male
85	bkl	consensus	ISIC_0033480	HAM_0004788	trunk	male
55	bkl	consensus	ISIC_0034165	HAM_0004113	lower extremity	female
55	bkl	consensus	ISIC_0033185	HAM_0004113	lower extremity	female
85	bkl	consensus	ISIC_0033783	HAM_0004258	chest	male
85	bkl	consensus	ISIC_0033693	HAM_0004258	chest	male
85	bkl	consensus	ISIC_0032804	HAM_0006026	back	male
85	bkl	consensus	ISIC_0033924	HAM_0006026	back	male
85	bkl	consensus	ISIC_0033531	HAM_0006026	back	male
85	bkl	consensus	ISIC_0032636	HAM_0001772	back	male
85	bkl	consensus	ISIC_0033270	HAM_0001772	back	male
85	bkl	consensus	ISIC_0033246	HAM_0005749	back	male
85	bkl	consensus	ISIC_0032843	HAM_0005749	back	male
70	bkl	consensus	ISIC_0033528	HAM_0000080	lower extremity	male
70	bkl	consensus	ISIC_0033865	HAM_0000080	lower extremity	male
70	bkl	consensus	ISIC_0034296	HAM_0006528	back	female
70	bkl	consensus	ISIC_0032763	HAM_0006528	back	female
70	bkl	consensus	ISIC_0034291	HAM_0006528	back	female
70	bkl	consensus	ISIC_0034167	HAM_0003728	back	male
70	bkl	consensus	ISIC_0033949	HAM_0003728	back	male
70	bkl	consensus	ISIC_0032773	HAM_0000571	back	male
70	bkl	consensus	ISIC_0033156	HAM_0000571	back	male
70	bkl	consensus	ISIC_0033701	HAM_0004245	back	male
70	bkl	consensus	ISIC_0033854	HAM_0004246	back	male
70	bkl	consensus	ISIC_0033884	HAM_0004245	back	male
70	bkl	consensus	ISIC_0034142	HAM_0000309	back	male
80	bkl	consensus	ISIC_0033784	HAM_0000332	upper extremity	female
80	bkl	consensus	ISIC_0033307	HAM_0000332	upper extremity	female
80	bkl	consensus	ISIC_0033987	HAM_0006148	back	female
80	bkl	consensus	ISIC_0033553	HAM_0005898	back	female
80	bkl	consensus	ISIC_0033401	HAM_0005898	back	female
80	bkl	consensus	ISIC_0033169	HAM_0002792	back	female
80	bkl	consensus	ISIC_0033855	HAM_0006157	back	female
60	bkl	consensus	ISIC_0033660	HAM_0007427	back	female
60	bkl	consensus	ISIC_0034221	HAM_0007427	back	female
60	bkl	consensus	ISIC_0033945	HAM_0007427	back	female
60	bkl	consensus	ISIC_0033491	HAM_0007427	back	female
60	bkl	consensus	ISIC_0034280	HAM_0007427	back	female
60	bkl	consensus	ISIC_0034151	HAM_0006238	unknown	male
	bkl	consensus	ISIC_0033391	HAM_0001186	unknown	unknown
	bkl	consensus	ISIC_0033750	HAM_0002660	unknown	unknown
	bkl	consensus	ISIC_0033685	HAM_0000372	unknown	unknown
	bkl	consensus	ISIC_0033631	HAM_0000948	unknown	unknown
	bkl	consensus	ISIC_0033490	HAM_0000983	unknown	unknown
	bkl	consensus	ISIC_0034283	HAM_0007281	unknown	unknown
	bkl	consensus	ISIC_0032740	HAM_0001561	unknown	unknown
	bkl	consensus	ISIC_0034186	HAM_0000825	unknown	unknown
60	bkl	consensus	ISIC_0031601	HAM_0001487	neck	male
	bkl	consensus	ISIC_0034252	HAM_0006074	unknown	unknown
	bkl	consensus	ISIC_0033829	HAM_0006074	unknown	unknown
55	bkl	consensus	ISIC_0026790	HAM_0005779	back	male
55	bkl	consensus	ISIC_0029113	HAM_0007233	abdomen	male
55	bkl	consensus	ISIC_0030323	HAM_0004232	abdomen	male
45	bkl	consensus	ISIC_0032113	HAM_0003393	face	female
65	bkl	consensus	ISIC_0032330	HAM_0000090	trunk	female
45	bkl	consensus	ISIC_0026511	HAM_0002242	abdomen	male
50	bkl	consensus	ISIC_0032271	HAM_0002371	chest	male
55	bkl	consensus	ISIC_0027142	HAM_0004322	trunk	male
55	bkl	consensus	ISIC_0031897	HAM_0000382	abdomen	male
55	bkl	consensus	ISIC_0027747	HAM_0005932	back	male
60	bkl	consensus	ISIC_0031253	HAM_0000613	hand	male
35	bkl	consensus	ISIC_0024643	HAM_0005101	abdomen	male
35	bkl	consensus	ISIC_0029202	HAM_0002355	abdomen	male
35	bkl	consensus	ISIC_0026205	HAM_0006912	back	male
65	bkl	consensus	ISIC_0031619	HAM_0005626	face	male
45	bkl	consensus	ISIC_0031396	HAM_0004466	abdomen	male
45	bkl	consensus	ISIC_0031196	HAM_0000734	abdomen	male
45	bkl	consensus	ISIC_0032249	HAM_0005834	lower extremity	male
50	bkl	consensus	ISIC_0024337	HAM_0005136	lower extremity	female
50	bkl	consensus	ISIC_0027370	HAM_0004308	back	female
70	bkl	consensus	ISIC_0026566	HAM_0004078	trunk	female
70	bkl	consensus	ISIC_0028681	HAM_0004309	trunk	female
70	bkl	consensus	ISIC_0024383	HAM_0003668	trunk	female
70	bkl	consensus	ISIC_0029801	HAM_0000716	trunk	female
70	bkl	consensus	ISIC_0032124	HAM_0002536	trunk	female
70	bkl	consensus	ISIC_0029793	HAM_0007151	trunk	female
70	bkl	consensus	ISIC_0031133	HAM_0007395	trunk	female
70	bkl	consensus	ISIC_0030959	HAM_0003011	trunk	female
70	bkl	consensus	ISIC_0029251	HAM_0001997	abdomen	female
70	bkl	consensus	ISIC_0026046	HAM_0002190	trunk	female
80	bkl	consensus	ISIC_0027875	HAM_0001429	abdomen	male
80	bkl	consensus	ISIC_0029107	HAM_0005616	face	male
80	bkl	consensus	ISIC_0031511	HAM_0006601	abdomen	male
80	bkl	consensus	ISIC_0028587	HAM_0001735	back	male
80	bkl	consensus	ISIC_0026291	HAM_0000685	trunk	male
80	bkl	consensus	ISIC_0026422	HAM_0003926	face	male
80	bkl	consensus	ISIC_0030316	HAM_0000441	face	male
80	bkl	consensus	ISIC_0028497	HAM_0006533	face	male
80	bkl	consensus	ISIC_0029345	HAM_0003260	back	male
80	bkl	consensus	ISIC_0026846	HAM_0003287	upper extremity	male
80	bkl	consensus	ISIC_0026441	HAM_0005993	lower extremity	male
55	bkl	consensus	ISIC_0026907	HAM_0005291	back	male
55	bkl	consensus	ISIC_0026867	HAM_0003973	trunk	male
55	bkl	consensus	ISIC_0028448	HAM_0001167	trunk	male
70	bkl	consensus	ISIC_0028503	HAM_0003726	trunk	male
70	bkl	consensus	ISIC_0028826	HAM_0000865	abdomen	male
70	bkl	consensus	ISIC_0031226	HAM_0002209	trunk	male
70	bkl	consensus	ISIC_0032460	HAM_0006876	back	male
70	bkl	consensus	ISIC_0027025	HAM_0000121	trunk	male
70	bkl	consensus	ISIC_0030067	HAM_0001589	face	male
75	bkl	consensus	ISIC_0031436	HAM_0006243	upper extremity	male
75	bkl	consensus	ISIC_0027041	HAM_0003049	hand	male
75	bkl	consensus	ISIC_0030088	HAM_0000659	trunk	male
75	bkl	consensus	ISIC_0026959	HAM_0003426	lower extremity	male
75	bkl	consensus	ISIC_0027167	HAM_0003859	back	male
75	bkl	consensus	ISIC_0028525	HAM_0005722	face	male
5	bkl	consensus	ISIC_0027954	HAM_0002034	abdomen	male
55	bkl	consensus	ISIC_0024850	HAM_0007393	face	female
45	bkl	consensus	ISIC_0031088	HAM_0001430	abdomen	female
45	bkl	consensus	ISIC_0025758	HAM_0005443	abdomen	female
45	bkl	consensus	ISIC_0025392	HAM_0002161	abdomen	female
55	bkl	consensus	ISIC_0025856	HAM_0003165	trunk	male
80	bkl	consensus	ISIC_0030160	HAM_0002043	lower extremity	male
80	bkl	consensus	ISIC_0028331	HAM_0002962	back	male
75	bkl	consensus	ISIC_0026783	HAM_0000089	face	male
75	bkl	consensus	ISIC_0029731	HAM_0000643	face	male
50	bkl	consensus	ISIC_0028386	HAM_0005751	upper extremity	female
50	bkl	consensus	ISIC_0031558	HAM_0001402	upper extremity	female
50	bkl	consensus	ISIC_0025330	HAM_0000453	lower extremity	female
45	bkl	consensus	ISIC_0031577	HAM_0005338	upper extremity	female
50	bkl	consensus	ISIC_0025804	HAM_0001443	lower extremity	male
50	bkl	consensus	ISIC_0027275	HAM_0002280	abdomen	male
50	bkl	consensus	ISIC_0027710	HAM_0001062	trunk	male
50	bkl	consensus	ISIC_0031024	HAM_0002677	abdomen	male
50	bkl	consensus	ISIC_0030056	HAM_0003982	trunk	male
75	bkl	consensus	ISIC_0029195	HAM_0003129	trunk	female
75	bkl	consensus	ISIC_0026135	HAM_0006772	trunk	female
75	bkl	consensus	ISIC_0029233	HAM_0003757	abdomen	female
75	bkl	consensus	ISIC_0030207	HAM_0001399	trunk	female
75	bkl	consensus	ISIC_0026967	HAM_0007027	back	female
75	bkl	consensus	ISIC_0025131	HAM_0006124	back	female
75	bkl	consensus	ISIC_0031223	HAM_0002456	back	female
35	bkl	consensus	ISIC_0030226	HAM_0000069	trunk	male
60	bkl	consensus	ISIC_0028958	HAM_0002912	abdomen	female
60	bkl	consensus	ISIC_0031125	HAM_0004713	trunk	female
70	bkl	consensus	ISIC_0029227	HAM_0007219	hand	male
70	bkl	consensus	ISIC_0025454	HAM_0001423	back	male
45	bkl	consensus	ISIC_0025879	HAM_0004289	abdomen	female
55	bkl	consensus	ISIC_0027612	HAM_0001990	abdomen	male
75	bkl	consensus	ISIC_0029676	HAM_0002503	back	male
75	bkl	consensus	ISIC_0032359	HAM_0002419	trunk	female
75	bkl	consensus	ISIC_0027428	HAM_0003691	back	female
75	bkl	consensus	ISIC_0026446	HAM_0002965	lower extremity	female
60	bkl	consensus	ISIC_0026262	HAM_0000974	lower extremity	female
45	bkl	consensus	ISIC_0026416	HAM_0003979	trunk	female
45	bkl	consensus	ISIC_0029048	HAM_0000452	abdomen	female
45	bkl	consensus	ISIC_0025431	HAM_0000607	abdomen	female
70	bkl	consensus	ISIC_0027332	HAM_0003582	trunk	female
70	bkl	consensus	ISIC_0029741	HAM_0005096	trunk	female
70	bkl	consensus	ISIC_0028925	HAM_0001752	lower extremity	female
70	bkl	consensus	ISIC_0026556	HAM_0002005	back	female
70	bkl	consensus	ISIC_0031362	HAM_0000105	trunk	female
70	bkl	consensus	ISIC_0026941	HAM_0003715	trunk	female
70	bkl	consensus	ISIC_0025654	HAM_0002742	back	female
70	bkl	consensus	ISIC_0025387	HAM_0000792	back	female
70	bkl	consensus	ISIC_0027027	HAM_0007604	trunk	female
70	bkl	consensus	ISIC_0029036	HAM_0000955	trunk	female
70	bkl	consensus	ISIC_0029880	HAM_0002366	back	female
70	bkl	consensus	ISIC_0025484	HAM_0000215	lower extremity	female
70	bkl	consensus	ISIC_0030488	HAM_0005262	trunk	female
35	bkl	consensus	ISIC_0031761	HAM_0000296	trunk	female
35	bkl	consensus	ISIC_0030583	HAM_0000465	trunk	female
75	bkl	consensus	ISIC_0026042	HAM_0007000	chest	male
75	bkl	consensus	ISIC_0028797	HAM_0001838	trunk	male
75	bkl	consensus	ISIC_0027326	HAM_0005874	abdomen	male
75	bkl	consensus	ISIC_0030789	HAM_0001223	trunk	male
50	bkl	consensus	ISIC_0025366	HAM_0002276	trunk	female
50	bkl	consensus	ISIC_0028977	HAM_0006159	upper extremity	female
40	bkl	consensus	ISIC_0032655	HAM_0003807	unknown	male
40	bkl	consensus	ISIC_0033620	HAM_0003807	unknown	male
40	bkl	consensus	ISIC_0034040	HAM_0003808	unknown	male
80	akiec	histo	ISIC_0029417	HAM_0002644	neck	female
50	akiec	histo	ISIC_0029915	HAM_0006002	face	female
70	akiec	histo	ISIC_0029360	HAM_0000549	upper extremity	male
70	akiec	histo	ISIC_0026152	HAM_0000549	upper extremity	male
70	akiec	histo	ISIC_0029659	HAM_0000673	face	female
80	akiec	histo	ISIC_0026575	HAM_0006875	face	male
80	akiec	histo	ISIC_0030586	HAM_0006875	face	male
65	akiec	histo	ISIC_0025178	HAM_0005282	lower extremity	male
65	akiec	histo	ISIC_0028730	HAM_0005282	lower extremity	male
80	akiec	histo	ISIC_0029041	HAM_0006898	scalp	male
80	akiec	histo	ISIC_0031040	HAM_0006898	scalp	male
65	akiec	histo	ISIC_0031929	HAM_0001499	lower extremity	male
80	akiec	histo	ISIC_0032173	HAM_0001694	upper extremity	female
70	akiec	histo	ISIC_0033456	HAM_0002615	scalp	male
80	akiec	histo	ISIC_0030408	HAM_0002061	scalp	male
70	akiec	histo	ISIC_0027795	HAM_0001526	ear	male
85	akiec	histo	ISIC_0024913	HAM_0001495	back	male
85	akiec	histo	ISIC_0032329	HAM_0005027	back	female
55	akiec	histo	ISIC_0031198	HAM_0003422	neck	female
85	akiec	histo	ISIC_0026872	HAM_0006746	lower extremity	male
60	akiec	histo	ISIC_0031191	HAM_0005931	lower extremity	male
75	akiec	histo	ISIC_0025948	HAM_0002672	face	male
80	akiec	histo	ISIC_0030242	HAM_0006898	scalp	male
80	akiec	histo	ISIC_0031119	HAM_0004243	face	male
75	akiec	histo	ISIC_0024562	HAM_0002745	chest	male
60	akiec	histo	ISIC_0026362	HAM_0005301	upper extremity	female
70	akiec	histo	ISIC_0030297	HAM_0001621	face	female
65	akiec	histo	ISIC_0027084	HAM_0006893	lower extremity	female
70	akiec	histo	ISIC_0030714	HAM_0003989	face	female
70	akiec	histo	ISIC_0028158	HAM_0002343	back	female
80	akiec	histo	ISIC_0028231	HAM_0003688	upper extremity	male
70	akiec	histo	ISIC_0026411	HAM_0004846	hand	female
60	akiec	histo	ISIC_0029634	HAM_0003971	face	male
65	akiec	histo	ISIC_0031918	HAM_0003141	neck	male
65	akiec	histo	ISIC_0030803	HAM_0004012	face	female
65	akiec	histo	ISIC_0025831	HAM_0004012	face	female
85	akiec	histo	ISIC_0027231	HAM_0005310	back	male
60	akiec	histo	ISIC_0027719	HAM_0007354	back	male
70	akiec	histo	ISIC_0024843	HAM_0004376	face	female
55	akiec	histo	ISIC_0028381	HAM_0004522	neck	female
60	akiec	histo	ISIC_0030602	HAM_0007555	upper extremity	male
65	akiec	histo	ISIC_0031874	HAM_0001922	face	female
65	akiec	histo	ISIC_0032437	HAM_0007601	upper extremity	male
75	akiec	histo	ISIC_0025069	HAM_0006222	upper extremity	male
80	akiec	histo	ISIC_0027700	HAM_0001383	upper extremity	male
50	akiec	histo	ISIC_0025411	HAM_0002158	upper extremity	male
80	akiec	histo	ISIC_0025130	HAM_0000718	face	female
85	akiec	histo	ISIC_0030076	HAM_0007085	upper extremity	female
60	akiec	histo	ISIC_0028816	HAM_0003123	face	male
60	akiec	histo	ISIC_0028232	HAM_0003123	face	male
65	akiec	histo	ISIC_0029067	HAM_0000498	upper extremity	male
75	akiec	histo	ISIC_0026927	HAM_0003501	lower extremity	male
75	akiec	histo	ISIC_0025539	HAM_0000967	lower extremity	male
60	akiec	histo	ISIC_0030191	HAM_0003161	lower extremity	female
85	akiec	histo	ISIC_0031043	HAM_0006217	face	male
80	akiec	histo	ISIC_0025331	HAM_0001258	face	male
55	akiec	histo	ISIC_0027577	HAM_0005958	face	male
60	akiec	histo	ISIC_0025696	HAM_0002472	face	male
80	akiec	histo	ISIC_0032455	HAM_0001337	upper extremity	male
65	akiec	histo	ISIC_0030794	HAM_0002185	lower extremity	male
85	akiec	histo	ISIC_0031738	HAM_0005766	upper extremity	male
70	akiec	histo	ISIC_0029930	HAM_0005889	face	female
55	akiec	histo	ISIC_0026327	HAM_0002012	upper extremity	female
60	akiec	histo	ISIC_0027678	HAM_0003586	back	male
60	akiec	histo	ISIC_0032349	HAM_0003086	lower extremity	male
80	akiec	histo	ISIC_0029362	HAM_0005413	face	female
50	akiec	histo	ISIC_0027708	HAM_0005438	face	female
80	akiec	histo	ISIC_0028132	HAM_0005413	face	female
45	akiec	histo	ISIC_0030991	HAM_0001453	face	male
55	akiec	histo	ISIC_0029541	HAM_0004636	face	male
75	akiec	histo	ISIC_0027958	HAM_0003455	hand	male
75	akiec	histo	ISIC_0027896	HAM_0003455	hand	male
40	akiec	histo	ISIC_0030827	HAM_0001173	face	female
55	akiec	histo	ISIC_0031940	HAM_0001234	lower extremity	female
75	akiec	histo	ISIC_0029582	HAM_0003501	lower extremity	male
50	akiec	histo	ISIC_0026729	HAM_0006560	face	male
55	akiec	histo	ISIC_0028372	HAM_0006482	hand	female
55	akiec	histo	ISIC_0027506	HAM_0006482	hand	female
60	akiec	histo	ISIC_0026625	HAM_0005354	face	male
60	akiec	histo	ISIC_0028854	HAM_0005356	face	male
60	akiec	histo	ISIC_0031044	HAM_0006135	face	male
70	akiec	histo	ISIC_0025712	HAM_0005117	chest	female
60	akiec	histo	ISIC_0025358	HAM_0004398	face	female
85	akiec	histo	ISIC_0031852	HAM_0004441	upper extremity	female
55	akiec	histo	ISIC_0031609	HAM_0004363	face	male
70	akiec	histo	ISIC_0032422	HAM_0004384	face	male
70	akiec	histo	ISIC_0030826	HAM_0004384	face	male
70	akiec	histo	ISIC_0031012	HAM_0005389	lower extremity	male
70	akiec	histo	ISIC_0029533	HAM_0005389	lower extremity	male
70	akiec	histo	ISIC_0024372	HAM_0005389	lower extremity	male
60	akiec	histo	ISIC_0024707	HAM_0005448	face	male
85	akiec	histo	ISIC_0026992	HAM_0003146	upper extremity	male
85	akiec	histo	ISIC_0029563	HAM_0003146	upper extremity	male
80	akiec	histo	ISIC_0030491	HAM_0002441	scalp	male
70	akiec	histo	ISIC_0029715	HAM_0000859	lower extremity	male
85	akiec	histo	ISIC_0029860	HAM_0001967	chest	male
40	akiec	histo	ISIC_0027650	HAM_0002648	neck	male
70	akiec	histo	ISIC_0030341	HAM_0004558	back	female
65	akiec	histo	ISIC_0024517	HAM_0001894	back	male
80	akiec	histo	ISIC_0025825	HAM_0002232	face	female
50	akiec	histo	ISIC_0025808	HAM_0002261	back	male
85	akiec	histo	ISIC_0027303	HAM_0000490	lower extremity	male
65	akiec	histo	ISIC_0026645	HAM_0003136	back	male
75	akiec	histo	ISIC_0024710	HAM_0004609	back	male
75	akiec	histo	ISIC_0029315	HAM_0004780	lower extremity	male
65	akiec	histo	ISIC_0029811	HAM_0003157	upper extremity	male
50	akiec	histo	ISIC_0024450	HAM_0005505	upper extremity	male
50	akiec	histo	ISIC_0031743	HAM_0005505	upper extremity	male
50	akiec	histo	ISIC_0026522	HAM_0005505	upper extremity	male
75	akiec	histo	ISIC_0024771	HAM_0006301	neck	male
70	akiec	histo	ISIC_0027753	HAM_0006481	upper extremity	male
70	akiec	histo	ISIC_0026492	HAM_0006481	upper extremity	male
65	akiec	histo	ISIC_0026466	HAM_0000456	upper extremity	female
70	akiec	histo	ISIC_0029932	HAM_0004722	upper extremity	female
65	akiec	histo	ISIC_0030375	HAM_0007037	face	male
85	akiec	histo	ISIC_0030175	HAM_0003051	upper extremity	female
70	akiec	histo	ISIC_0024575	HAM_0004722	upper extremity	female
60	akiec	histo	ISIC_0031335	HAM_0000501	face	male
60	akiec	histo	ISIC_0031692	HAM_0007131	back	male
60	akiec	histo	ISIC_0032203	HAM_0005954	lower extremity	female
65	akiec	histo	ISIC_0025089	HAM_0002705	scalp	male
65	akiec	histo	ISIC_0027178	HAM_0002705	scalp	male
45	akiec	histo	ISIC_0028190	HAM_0002734	face	male
60	akiec	histo	ISIC_0028314	HAM_0006434	lower extremity	male
85	akiec	histo	ISIC_0026138	HAM_0005027	back	female
45	akiec	histo	ISIC_0029371	HAM_0005264	back	male
45	akiec	histo	ISIC_0031659	HAM_0005264	back	male
45	akiec	histo	ISIC_0024946	HAM_0005264	back	male
80	akiec	histo	ISIC_0030707	HAM_0001890	upper extremity	female
75	akiec	histo	ISIC_0031211	HAM_0004563	lower extremity	male
55	akiec	histo	ISIC_0028872	HAM_0000552	lower extremity	male
80	akiec	histo	ISIC_0030953	HAM_0005924	upper extremity	female
80	akiec	histo	ISIC_0025196	HAM_0005924	upper extremity	female
75	akiec	histo	ISIC_0030821	HAM_0006604	neck	male
60	akiec	histo	ISIC_0031292	HAM_0007008	hand	male
55	akiec	histo	ISIC_0026083	HAM_0000552	lower extremity	male
80	akiec	histo	ISIC_0029059	HAM_0002771	lower extremity	female
60	akiec	histo	ISIC_0025182	HAM_0006213	hand	female
70	akiec	histo	ISIC_0028659	HAM_0002070	upper extremity	female
70	akiec	histo	ISIC_0031570	HAM_0001178	back	female
75	akiec	histo	ISIC_0024418	HAM_0003380	lower extremity	female
75	akiec	histo	ISIC_0027343	HAM_0003380	lower extremity	female
75	akiec	histo	ISIC_0027172	HAM_0003939	face	male
65	akiec	histo	ISIC_0028644	HAM_0001176	abdomen	female
75	akiec	histo	ISIC_0025637	HAM_0001460	face	male
85	akiec	histo	ISIC_0032277	HAM_0001624	scalp	male
65	akiec	histo	ISIC_0025953	HAM_0002461	face	male
70	akiec	histo	ISIC_0026203	HAM_0003895	back	male
55	akiec	histo	ISIC_0025811	HAM_0005255	upper extremity	male
70	akiec	histo	ISIC_0033494	HAM_0002615	scalp	male
45	akiec	histo	ISIC_0026212	HAM_0003262	face	male
85	akiec	histo	ISIC_0026014	HAM_0002882	lower extremity	male
75	akiec	histo	ISIC_0032371	HAM_0006483	upper extremity	male
85	akiec	histo	ISIC_0029610	HAM_0005459	upper extremity	male
70	akiec	histo	ISIC_0033413	HAM_0002615	scalp	male
75	akiec	histo	ISIC_0030785	HAM_0004609	back	male
60	akiec	histo	ISIC_0029840	HAM_0004809	face	male
70	akiec	histo	ISIC_0027047	HAM_0001786	upper extremity	male
65	akiec	histo	ISIC_0030143	HAM_0005978	face	female
40	akiec	histo	ISIC_0029210	HAM_0004060	face	male
75	akiec	histo	ISIC_0032154	HAM_0002307	chest	male
75	akiec	histo	ISIC_0026549	HAM_0002307	chest	male
60	akiec	histo	ISIC_0032356	HAM_0000982	lower extremity	male
70	akiec	histo	ISIC_0026100	HAM_0000954	lower extremity	male
70	akiec	histo	ISIC_0029567	HAM_0000954	lower extremity	male
65	akiec	histo	ISIC_0024522	HAM_0005650	lower extremity	male
65	akiec	histo	ISIC_0030387	HAM_0005650	lower extremity	male
80	akiec	histo	ISIC_0031381	HAM_0002441	scalp	male
80	akiec	histo	ISIC_0029851	HAM_0000769	lower extremity	male
80	akiec	histo	ISIC_0029279	HAM_0000769	lower extremity	male
75	akiec	histo	ISIC_0028558	HAM_0002646	face	male
50	akiec	histo	ISIC_0027529	HAM_0004568	upper extremity	male
50	akiec	histo	ISIC_0024463	HAM_0004568	upper extremity	male
50	akiec	histo	ISIC_0028795	HAM_0004568	upper extremity	male
70	akiec	histo	ISIC_0029573	HAM_0006879	lower extremity	male
70	akiec	histo	ISIC_0025350	HAM_0005701	lower extremity	male
70	akiec	histo	ISIC_0030280	HAM_0003633	upper extremity	male
65	akiec	histo	ISIC_0031578	HAM_0003157	upper extremity	male
85	akiec	histo	ISIC_0032397	HAM_0005459	upper extremity	male
75	akiec	histo	ISIC_0030245	HAM_0004780	lower extremity	male
75	akiec	histo	ISIC_0026720	HAM_0000688	lower extremity	male
75	akiec	histo	ISIC_0030487	HAM_0000688	lower extremity	male
75	akiec	histo	ISIC_0032238	HAM_0000688	lower extremity	male
55	akiec	histo	ISIC_0031672	HAM_0004439	face	female
55	akiec	histo	ISIC_0030986	HAM_0004439	face	female
55	akiec	histo	ISIC_0031431	HAM_0004439	face	female
65	akiec	histo	ISIC_0026149	HAM_0005480	face	male
65	akiec	histo	ISIC_0025992	HAM_0005480	face	male
85	akiec	histo	ISIC_0029268	HAM_0005459	upper extremity	male
55	akiec	histo	ISIC_0029598	HAM_0003401	face	male
55	akiec	histo	ISIC_0029002	HAM_0003401	face	male
75	akiec	histo	ISIC_0029781	HAM_0002646	face	male
45	akiec	histo	ISIC_0026525	HAM_0001048	face	male
60	akiec	histo	ISIC_0026709	HAM_0001565	face	female
40	akiec	histo	ISIC_0028224	HAM_0001625	chest	female
60	akiec	histo	ISIC_0032897	HAM_0000462	lower extremity	female
85	akiec	histo	ISIC_0026206	HAM_0000490	lower extremity	male
80	akiec	histo	ISIC_0026319	HAM_0003195	chest	male
80	akiec	histo	ISIC_0025319	HAM_0003195	chest	male
60	akiec	histo	ISIC_0030730	HAM_0004592	face	female
50	akiec	histo	ISIC_0030549	HAM_0002094	upper extremity	male
70	akiec	histo	ISIC_0025247	HAM_0005231	lower extremity	male
70	akiec	histo	ISIC_0029043	HAM_0005231	lower extremity	male
60	akiec	histo	ISIC_0026178	HAM_0007349	back	male
60	akiec	histo	ISIC_0032014	HAM_0007349	back	male
60	akiec	histo	ISIC_0027184	HAM_0007349	back	male
60	akiec	histo	ISIC_0029462	HAM_0007349	back	male
80	akiec	histo	ISIC_0028499	HAM_0004976	upper extremity	female
80	akiec	histo	ISIC_0031421	HAM_0004976	upper extremity	female
65	akiec	histo	ISIC_0027447	HAM_0007601	upper extremity	male
65	akiec	histo	ISIC_0027536	HAM_0007601	upper extremity	male
75	akiec	histo	ISIC_0025577	HAM_0000005	lower extremity	female
75	akiec	histo	ISIC_0030591	HAM_0000005	lower extremity	female
75	akiec	histo	ISIC_0024579	HAM_0000005	lower extremity	female
75	akiec	histo	ISIC_0029638	HAM_0000005	lower extremity	female
75	akiec	histo	ISIC_0025029	HAM_0003105	upper extremity	female
75	akiec	histo	ISIC_0026388	HAM_0003105	upper extremity	female
70	akiec	histo	ISIC_0026132	HAM_0004992	chest	male
75	akiec	histo	ISIC_0025790	HAM_0001004	lower extremity	female
75	akiec	histo	ISIC_0024923	HAM_0001004	lower extremity	female
65	akiec	histo	ISIC_0026626	HAM_0005020	face	female
60	akiec	histo	ISIC_0028335	HAM_0001219	lower extremity	female
75	akiec	histo	ISIC_0027580	HAM_0005648	upper extremity	male
80	akiec	histo	ISIC_0025803	HAM_0005024	face	male
55	akiec	histo	ISIC_0026981	HAM_0000909	lower extremity	male
55	akiec	histo	ISIC_0031286	HAM_0000909	lower extremity	male
55	akiec	histo	ISIC_0030158	HAM_0005255	upper extremity	male
60	akiec	histo	ISIC_0029900	HAM_0005551	face	male
70	akiec	histo	ISIC_0029549	HAM_0005718	back	male
70	akiec	histo	ISIC_0026905	HAM_0006180	upper extremity	male
60	akiec	histo	ISIC_0024470	HAM_0006220	upper extremity	male
70	akiec	histo	ISIC_0024646	HAM_0006252	face	female
70	akiec	histo	ISIC_0033000	HAM_0006442	hand	male
70	akiec	histo	ISIC_0033295	HAM_0006442	hand	male
65	akiec	histo	ISIC_0031228	HAM_0006524	ear	male
65	akiec	histo	ISIC_0024763	HAM_0006524	ear	male
60	akiec	histo	ISIC_0028076	HAM_0006434	lower extremity	male
60	akiec	histo	ISIC_0030142	HAM_0006434	lower extremity	male
75	akiec	histo	ISIC_0024468	HAM_0006301	neck	male
85	akiec	histo	ISIC_0025471	HAM_0001967	chest	male
75	akiec	histo	ISIC_0031823	HAM_0006301	neck	male
50	akiec	histo	ISIC_0028063	HAM_0006560	face	male
60	akiec	histo	ISIC_0027930	HAM_0004899	scalp	male
50	akiec	histo	ISIC_0027802	HAM_0006560	face	male
75	akiec	histo	ISIC_0024329	HAM_0002954	lower extremity	female
75	akiec	histo	ISIC_0024925	HAM_0006592	abdomen	male
70	akiec	histo	ISIC_0029460	HAM_0000545	face	male
80	akiec	histo	ISIC_0030844	HAM_0003107	upper extremity	female
45	akiec	histo	ISIC_0031993	HAM_0006887	face	male
45	akiec	histo	ISIC_0029500	HAM_0006887	face	male
70	akiec	histo	ISIC_0032404	HAM_0007038	face	male
60	akiec	histo	ISIC_0025957	HAM_0007047	lower extremity	female
75	akiec	histo	ISIC_0031927	HAM_0001277	chest	male
65	akiec	histo	ISIC_0027550	HAM_0004297	upper extremity	female
60	akiec	histo	ISIC_0025605	HAM_0007047	lower extremity	female
50	akiec	histo	ISIC_0024800	HAM_0007088	back	male
55	akiec	histo	ISIC_0030344	HAM_0007199	face	female
75	akiec	histo	ISIC_0025264	HAM_0007623	back	male
60	akiec	histo	ISIC_0026171	HAM_0000356	face	female
75	akiec	histo	ISIC_0026457	HAM_0007303	lower extremity	female
55	akiec	histo	ISIC_0026848	HAM_0007308	face	male
60	akiec	histo	ISIC_0027562	HAM_0007622	face	female
70	akiec	histo	ISIC_0024539	HAM_0002551	face	male
85	akiec	histo	ISIC_0028763	HAM_0000832	upper extremity	male
65	akiec	histo	ISIC_0029133	HAM_0000918	face	female
85	akiec	histo	ISIC_0027767	HAM_0003934	back	male
75	akiec	histo	ISIC_0027294	HAM_0001520	lower extremity	female
60	akiec	histo	ISIC_0027668	HAM_0001386	scalp	male
85	akiec	histo	ISIC_0025427	HAM_0001416	upper extremity	male
65	akiec	histo	ISIC_0032135	HAM_0003144	face	female
70	akiec	histo	ISIC_0025780	HAM_0006587	face	male
70	akiec	histo	ISIC_0028941	HAM_0001593	face	female
70	akiec	histo	ISIC_0030463	HAM_0004655	face	female
60	akiec	histo	ISIC_0029827	HAM_0002699	back	male
50	akiec	histo	ISIC_0026468	HAM_0001023	hand	male
80	akiec	histo	ISIC_0026702	HAM_0005228	face	female
70	akiec	histo	ISIC_0027452	HAM_0004033	upper extremity	male
50	akiec	histo	ISIC_0026984	HAM_0001903	face	male
50	akiec	histo	ISIC_0032206	HAM_0001302	neck	male
60	akiec	histo	ISIC_0032199	HAM_0000361	face	female
60	akiec	histo	ISIC_0033869	HAM_0000462	lower extremity	female
55	akiec	histo	ISIC_0026857	HAM_0004363	face	male
40	akiec	histo	ISIC_0030825	HAM_0004060	face	male
85	akiec	histo	ISIC_0029713	HAM_0006036	back	male
60	akiec	histo	ISIC_0028370	HAM_0005668	face	male
80	akiec	histo	ISIC_0033866	HAM_0000239	face	male
60	akiec	histo	ISIC_0030036	HAM_0007008	hand	male
75	akiec	histo	ISIC_0024654	HAM_0005705	lower extremity	female
80	akiec	histo	ISIC_0028820	HAM_0000931	lower extremity	male
55	akiec	histo	ISIC_0027829	HAM_0004034	face	female
70	akiec	histo	ISIC_0031506	HAM_0006902	hand	male
75	akiec	histo	ISIC_0027254	HAM_0003949	face	male
40	akiec	histo	ISIC_0025368	HAM_0004472	face	female
30	akiec	histo	ISIC_0026194	HAM_0003910	face	male
55	akiec	histo	ISIC_0026765	HAM_0001474	chest	female
55	akiec	histo	ISIC_0024511	HAM_0001505	face	female
70	akiec	histo	ISIC_0026040	HAM_0006252	face	female
60	akiec	histo	ISIC_0029830	HAM_0006024	face	male
60	akiec	histo	ISIC_0027884	HAM_0006024	face	male
60	akiec	histo	ISIC_0028517	HAM_0006220	upper extremity	male
60	akiec	histo	ISIC_0031108	HAM_0004809	face	male
50	akiec	histo	ISIC_0027588	HAM_0001036	face	female
70	akiec	histo	ISIC_0029025	HAM_0004384	face	male
45	akiec	histo	ISIC_0027334	HAM_0004462	trunk	male
65	akiec	histo	ISIC_0030133	HAM_0001152	face	male
65	akiec	histo	ISIC_0033811	HAM_0004282	face	female
70	akiec	histo	ISIC_0026650	HAM_0000545	face	male
60	akiec	histo	ISIC_0030877	HAM_0000193	face	female
60	akiec	histo	ISIC_0027950	HAM_0000193	face	female
70	akiec	histo	ISIC_0027615	HAM_0006180	upper extremity	male
70	akiec	histo	ISIC_0028990	HAM_0006180	upper extremity	male
65	akiec	histo	ISIC_0033358	HAM_0004282	face	female
60	akiec	histo	ISIC_0030655	HAM_0000356	face	female
65	akiec	histo	ISIC_0033151	HAM_0004282	face	female
60	akiec	histo	ISIC_0031922	HAM_0000020	face	female
70	akiec	histo	ISIC_0032947	HAM_0006442	hand	male
60	akiec	histo	ISIC_0029141	HAM_0004592	face	female
80	akiec	histo	ISIC_0029309	HAM_0005579	face	male
80	akiec	histo	ISIC_0028393	HAM_0005579	face	male
55	akiec	histo	ISIC_0024948	HAM_0004034	face	female
60	akiec	histo	ISIC_0028619	HAM_0001565	face	female
60	akiec	histo	ISIC_0033705	HAM_0001576	face	male
75	akiec	histo	ISIC_0031430	HAM_0005705	lower extremity	female
40	akiec	histo	ISIC_0033084	HAM_0002867	abdomen	male
40	akiec	histo	ISIC_0033550	HAM_0002867	abdomen	male
40	akiec	histo	ISIC_0033536	HAM_0002867	abdomen	male
80	akiec	histo	ISIC_0032854	HAM_0000239	face	male
